# Supplementary material for: Temporal proteomic profiling reveals functional pathways in vaccinia virus-induced cell migration
Source: Front Microbiol. 2023 Apr 25;14:1185960. doi: 10.3389/fmicb.2023.1185960 (PMC10249495; doi:10.3389/fmicb.2023.1185960)
Supplement: Supplementary file 1 [file Data_Sheet_1.XLSX]

## Sheet: Report_protein-Report-short (Pi
Identified proteins of VACV 0, 12, 24, 36 h.p.i.
Accession number	Protein description	12h_1.raw.Quantity	12h_2.raw.Quantity	12h_3.raw.Quantity	24h_1.raw.Quantity	24h_2.raw.Quantity	24h_3.raw.Quantity	36h_1.raw.Quantity	36h_2.raw.Quantity	36h_3.raw.Quantity	Con1.raw.Quantity	Con2.raw.Quantity	Con3.raw.Quantity
A0A0D9QUG7;Q1AL71	ATP synthase protein 8	115846	104538	144170	107817	103612	97988.6	142263	88083.2	95584	161691	101971	68862.1
A0A0D9QUH5	Uncharacterized protein	4509.9	8382.77	665.66	6455.62	11811.1	7584.45	2722.33	7231.22	5750.68	3863.64	6421.02	6117.59
A0A0D9QUH9	U1 small nuclear ribonucleoprotein A	178613	184071	185605	151016	167043	155085	177491	160928	161126	208389	196412	197478
A0A0D9QUI2	Protein Hikeshi	120841	136258	142616	139710	150983	163707	172055	146833	174067	103016	82172.3	146597
A0A0D9QUI5	Telomeric repeat-binding factor 2-interacting protein 1	56286.4	64138.4	51704.5	40761.6	34528.8	55707.3	28961.7	45008.9	34790.4	39981.1	41440.2	38256.2
A0A0D9QUI7	WD_REPEATS_REGION domain-containing protein	116207	130205	132125	137005	155719	157757	155700	121036	154174	78773.2	77017	99173.5
A0A0D9QUI8	Glycylpeptide N-tetradecanoyltransferase	119986	150045	134621	136576	106621	113504	156201	177386	118727	123842	145550	127615
A0A0D9QUJ0	Fibroblast growth factor	32680.2	28382.7	29382.1	28246.9	25955.5	23598.7	25442	33016.7	37613	39402	39574.8	44464.4
A0A0D9QUJ2	ENTH domain-containing protein	35839.8	41643.7	14871.9	25696.9	9016.12	36633.4	63242.1	206736	Filtered	25465.3	46141.7	8608.2
A0A0D9QUJ7	Lysine--tRNA ligase	114474	112840	125306	113857	125792	122510	117289	111299	119527	131664	129874	132238
A0A0D9QUJ9	ABC1 domain-containing protein	Filtered	33543.8	30859.2	34722.2	31855.2	30137.8	Filtered	Filtered	11374.9	14216	27989.7	28738.1
A0A0D9QUK3	A to I editase domain-containing protein	8674.68	7025.23	8425.25	5174.47	6045.13	4596.85	7407.93	7709.58	7902.34	6991.16	11728.3	10418.6
A0A0D9QUM0	Craniofacial development protein 1	33731.1	29241.3	34208.6	26257.9	23567.4	17885.3	31872.5	33418.6	23191.6	43206.1	38611.2	27466
A0A0D9QUM3	BCAR1 scaffold protein, Cas family member	97391.1	112578	107447	102369	111710	127268	85950.8	77318.2	86020.7	96030.9	79043.5	85174.2
A0A0D9QUN6	Exosome complex component RRP45	58234	39055.9	43935.1	19781.3	22563.5	10000.2	32939.2	38465.1	23244	61021.4	54971.1	49884.6
A0A0D9QUN9	Uncharacterized protein	17549.6	25109.5	12503.9	32439.6	23198.1	36072.2	32425.2	27177.8	26679.7	3141.12	16517.2	17510.7
A0A0D9QUP3	Nudix hydrolase domain-containing protein	83628.7	56827.5	72328.1	29182.2	64719.2	42953.7	43206.5	32818.7	43968.7	16431.7	37594	24301.8
A0A0D9QUP4	Annexin	210170	187429	161518	158880	170410	96760.3	141841	246920	206861	496421	455257	362195
A0A0D9QUQ1	Uncharacterized protein	31088.5	33962.4	28294.6	33074	28023.2	29368.9	28647.5	31979	34075.6	28052.4	27205.7	30520.4
A0A0D9QUQ4	NAD(P)-bd_dom domain-containing protein	224442	244684	160882	215947	279893	221802	244755	171843	197685	279500	267334	122288
A0A0D9QUQ5	Uncharacterized protein	72788.8	50316.4	75284.4	71304.9	46007.2	45399.7	56525.6	63185.9	71313	66109.9	50569.2	48996.2
A0A0D9QUR3	HORMA domain-containing protein	32466.4	33896.2	50180.1	35513.7	34834.4	21700.9	38510	47048	39541.5	32118.6	28333.4	63712
A0A0D9QUR7	Tumor necrosis factor receptor type 1-associated DEATH domain protein	Filtered	9649.6	9260.35	7389.15	Filtered	Filtered	6736.57	5756.22	12946.3	13453.9	24792.5	25929.6
A0A0D9QUR8	Uncharacterized protein	60885.8	68682.8	49887.7	70100.9	72804.9	87397.1	52988.5	49657.4	45288.8	56068	56650.7	44715.2
A0A0D9QUS0	Uncharacterized protein	21427	19422.4	21902.7	Filtered	14779.7	Filtered	Filtered	Filtered	Filtered	326208	295057	174000
A0A0D9QUS7	Chromosome 4 open reading frame 3	Filtered	Filtered	Filtered	Filtered	Filtered	Filtered	Filtered	Filtered	Filtered	76866.6	77298.4	35866.9
A0A0D9QUT3	Non-specific serine/threonine protein kinase	50497	53041.7	60564.5	65063.8	46622.6	91993.6	70592.6	50160	71895.5	28890.3	45218	34371.4
A0A0D9QUT9	Uncharacterized protein	37444.5	36625.1	36868	37585.1	38042	36700.3	53442.4	44776.1	38772.9	52195.5	44990.7	34815.7
A0A0D9QUU3	Uncharacterized protein	47090.5	Filtered	Filtered	Filtered	25534.3	Filtered	Filtered	60372.1	29876	75825.8	138397	95544.4
A0A0D9QUU5	Vesicle-fusing ATPase	142772	129248	121163	147509	141647	138435	137711	133913	141625	196168	192476	168099
A0A0D9QUU6	Calcium-transporting ATPase	64866.6	64385.4	69771.8	51055.3	53519.2	40386	65471.4	85306.6	76582.2	124259	110827	109334
A0A0D9QUV1	26S proteasome AAA-ATPase subunit RPT3	166948	153750	172765	161742	158302	140116	166115	166220	170374	243519	245991	200098
A0A0D9QUV4	Microtubule-associated protein	20929.3	17102.1	15637.2	24046.6	19922.2	21621.6	13998.1	15872.2	14341.4	15509.9	15475.4	15742
A0A0D9QUV7	PEHE domain-containing protein	18383.3	23436.8	20450.6	12193.3	21306.5	17132.7	8890.32	9592.22	9728.49	14990.1	11984.6	13560.1
A0A0D9QUW2	Uncharacterized protein	105572	98205.8	76577.1	81160.5	74795.4	63223	92245.5	103510	97877.9	147175	151169	114245
A0A0D9QUW3	Dolichyl-phosphate-mannose--protein mannosyltransferase	163396	171482	132291	182416	173118	184561	166877	167571	150447	128751	129905	134553
A0A0D9QUX3	Asparagine--tRNA ligase	21749	19971.8	32290.9	23877.6	12560.4	15932.3	Filtered	14958.2	12500	47198.6	61942.1	14527.2
A0A0D9QUX4	Calcium/calmodulin-dependent protein kinase	208731	155776	129442	199545	160474	274722	242772	213490	217988	111594	97789.6	170348
A0A0D9QUX8	Uncharacterized protein	1564	Filtered	Filtered	Filtered	Filtered	Filtered	Filtered	Filtered	Filtered	36811.5	32033.7	5919.78
A0A0D9QUX9	Ankyrin 2	12458.7	20447.3	17345.5	7333.55	13510.9	10389.6	6878.66	6513.58	6900.98	14802.6	15392.4	16677.4
A0A0D9QUY2	E2F transcription factor 4	59371.3	65957.4	51568.4	70763.8	43108.1	87001.2	58590.9	65515.3	42701.9	61665.4	48193.9	50120
A0A0D9QUY6	Uncharacterized protein	30482.2	41014	42867.8	46344.6	39035.5	47998.5	40112.9	44572.9	43954.1	36762.5	39416.7	27053.1
A0A0D9QUY7	La ribonucleoprotein domain family member 7	73648	79033.8	69750.6	85281.5	75289.2	76820.9	120048	96849.8	91022.8	61755.7	69174.2	75942.8
A0A0D9QUY9	Uncharacterized protein	78691.8	62685	62040.7	54637.5	47800.2	68780.2	30522.3	40586.4	45366.8	62464.6	33790.9	56068.6
A0A0D9QUZ4	PHD-type domain-containing protein	31116.4	38352.8	36507.8	38214	34256.1	46246.1	40842.9	43732.3	41115.7	26952.3	35303.5	29532.9
A0A0D9QUZ5	Integrin beta	102264	104667	103947	105761	97356.4	99807.1	105505	100844	95318.4	124116	120206	97059.3
A0A0D9QUZ6	Chloride channel, nucleotide sensitive 1A	18408.5	12559.3	20116.2	44466.8	Filtered	43047.6	22470.8	18017.8	8562.26	50553.6	41809	39160.6
A0A0D9QV00	Transcription elongation factor SPT5	68907.7	67667.2	57211	71414.4	65795.1	74191.9	68971.4	53684.9	56581.9	53395.8	62563	49454.3
A0A0D9QV09	Uncharacterized protein	518615	458564	550235	457881	457800	455375	384353	380194	382137	1.14364e+06	948729	829077
A0A0D9QV26	Uncharacterized protein	59141.4	55138.3	61919.1	57181	46912.5	55886.9	67132.8	55830	57739.1	55655.5	60941.4	55937.1
A0A0D9QV39	Intersex-like protein	25079.5	28592.8	27298.3	17791.8	23675.6	19590.4	17609.6	15375.9	16635	34546.8	27355.2	34228.6
A0A0D9QV43	Angiotensin-converting enzyme	100890	116258	117563	115217	95587.9	104430	94492.9	97533.5	86452.7	87516.5	93215.3	92871.1
A0A0D9QV45	RNA polymerase II-associated factor 1 homolog	69788.4	55794.6	81655.9	52177	56150	60454.1	48142	39116.6	52967.9	35389.9	39993.6	41126.8
A0A0D9QV46	Uncharacterized protein	34308.5	38232.1	20862.7	29707.5	27405.1	37258.4	55943.2	50293.1	54467.1	51045.4	41235.1	44191.1
A0A0D9QV47	SAM domain-containing protein	44730.2	50699.9	41518.2	57941.7	40846.5	48292.3	34779.3	39627.6	53075.3	40250.5	35670.2	32245
A0A0D9QV50	Calpain catalytic domain-containing protein	Filtered	Filtered	Filtered	Filtered	Filtered	Filtered	Filtered	Filtered	Filtered	48069.2	31218.2	Filtered
A0A0D9QV60	Protein kinase domain-containing protein	151434	Filtered	Filtered	Filtered	Filtered	Filtered	Filtered	Filtered	7015.88	15721	14489.4	21305.3
A0A0D9QV66	Coiled-coil domain-containing protein 47	84631.7	70568.4	73695.9	72017.6	62309	69560.3	73926.4	77488.6	75339.1	75113.2	76627.1	77999.8
A0A0D9QV68	DEAD-box helicase 42	136788	138086	129815	134750	154646	138861	134756	127074	125254	104101	106101	115817
A0A0D9QV75	V-type proton ATPase subunit	109879	92443.1	106867	83881	85742.5	51860.6	82406.1	171762	127240	387114	325831	241151
A0A0D9QV84	Collagen-binding protein	219389	202766	241538	146801	174423	127405	238364	462563	355547	850050	868280	517825
A0A0D9QV86	Uncharacterized protein	44305.7	60824.6	34590.2	Filtered	51689.1	43033.7	24927.1	30371.3	27566.7	10614.3	25337.8	34744.1
A0A0D9QV87	Non-specific serine/threonine protein kinase	21460.1	27255.1	23086.1	27527.5	25151.2	24646.4	27458	26840.1	24848.3	24337.3	30191	19117.5
A0A0D9QV93	40S ribosomal protein S3	553291	543235	518960	466789	498628	406323	529127	547647	540936	984499	1.0363e+06	680056
A0A0D9QV96	pre-rRNA processing protein FTSJ3	50017.5	55969.1	65830.2	60032.6	52008	58008.7	38459.4	57935.8	68013.9	78075.3	84177.9	79085.5
A0A0D9QV98	H/ACA ribonucleoprotein complex subunit	215919	200638	212630	225669	158345	124187	139584	164097	166543	127836	108006	155279
A0A0D9QV99	AAA domain-containing protein	153948	148365	146944	115960	129646	115538	139479	158439	136013	176407	178201	167151
A0A0D9QVA2	SWIB domain-containing protein	62545.1	58574.7	52180.6	58485.6	53254	63856.3	65822.6	56897.6	54843.9	33705.9	37176.8	53538
A0A0D9QVA5	Caspase 6	44056	46382.2	57794.5	60147.8	42427.5	59100.2	46720.2	46817.9	46552.8	36980.6	34446	40352.5
A0A0D9QVA6	Uncharacterized protein	46422.3	35352.5	33231.2	47801	60712.3	23914.1	31289.4	36395.2	29481.8	55801.8	69296	37089
A0A0D9QVA7	Seryl-tRNA synthetase	23975.6	30726	22394.3	25833.6	29019	29428.7	26317.2	24956.1	26674	21360.2	19302.3	25982.4
A0A0D9QVB4	SEC24 homolog B, COPII coat complex component	98232.4	96526.5	103365	124803	100087	Filtered	100501	89786.9	109305	272717	204482	79227.3
A0A0D9QVB7	NAD-dependent protein deacetylase	21532.2	21822.4	17017	24546.2	24641.1	24269.3	27026.3	5488.86	21919.8	16339.4	14754.1	13189
A0A0D9QVC2	TSNAXIP1_N domain-containing protein	151927	102202	82634	516983	258758	408519	731748	665215	587492	2176854	1401412	758908
A0A0D9QVC3	Uncharacterized protein	117325	110916	114951	101059	111639	88492.6	106423	98867.2	106934	156470	200266	127574
A0A0D9QVC6	Arrestin_C domain-containing protein	32862.9	25426.7	18282.1	28256.4	14939.2	15133.5	22515.7	22463.6	22927.1	25840.9	41083.2	26697.3
A0A0D9QVC7	NTF2 domain-containing protein	32334.9	51456.3	32194.7	6555.7	26225.5	7321.74	38851.2	38239.6	39398.7	207833	173391	83451.8
A0A0D9QVC9	Protein phosphatase 1 regulatory subunit	55870.9	68626.4	66052.7	62776.1	61253.5	58618.3	70180.3	69935.4	65831.8	62463.9	66471.3	71007.6
A0A0D9QVD0	Uncharacterized protein	8525.62	10984.8	7879.64	Filtered	11043.8	Filtered	9525.49	30662.5	18969.2	139151	118998	73595.1
A0A0D9QVD3	Enhancer of mRNA-decapping protein 4	50792.7	56198.2	55824.2	62455	56288.1	60782.7	63767.1	64745	61572	47544.7	49933.3	42339.9
A0A0D9QVD5	Uncharacterized protein	75286.5	75112.9	78924.6	94528.4	99945.6	106816	75100.8	48544.2	69143	38416.6	41311.3	43585.7
A0A0D9QVD7	Microsomal signal peptidase 25 kDa subunit	150506	163510	159334	179062	138738	202206	211016	158248	172350	117742	131336	113439
A0A0D9QVE6	Uncharacterized protein	127980	124016	121945	152856	120320	114214	136786	135559	149192	112332	152010	93094.5
A0A0D9QVE7	Calponin-homology (CH) domain-containing protein	Filtered	Filtered	Filtered	Filtered	Filtered	Filtered	Filtered	Filtered	Filtered	79475.1	42534.4	Filtered
A0A0D9QVE9	PAP2_C domain-containing protein	4104.51	5129.26	Filtered	Filtered	2555.42	4050.07	2058.69	Filtered	Filtered	4167.43	2851.32	Filtered
A0A0D9QVF0	3'-phosphoadenosine-5'-phosphosulfate synthase	98576.6	85084.4	105589	102780	108192	112508	101959	80135.7	92155.5	85971.2	68576.3	68406.8
A0A0D9QVF5	Aminoacyl tRNA synthetase complex interacting multifunctional protein 1	137488	156861	142919	142592	145724	160287	133714	167695	135893	183395	181655	147590
A0A0D9QVF7	Uncharacterized protein	49169.4	43042.7	70581.1	60291.9	49426	56198.4	59943.6	57724.8	46750.6	55293.3	42462	36031.1
A0A0D9QVG6	Integrator complex subunit 12	19168.6	29223.2	25688.7	28115.7	22619.2	25522.5	18840.2	17770.1	21102.8	24179.5	23742.1	21547.6
A0A0D9QVH0	DNA polymerase delta subunit 3	171656	200365	192581	192648	229950	204468	175405	183848	166828	128360	135213	135528
A0A0D9QVH6	Inorganic diphosphatase	80248.8	80136.6	72933	77703.4	75936	83654.7	97662	94315.6	93255.7	98900.5	98120.1	102270
A0A0D9QVI6	DEAD box protein 5	250031	249082	253009	237144	223792	199556	216326	277843	244548	444643	395384	356282
A0A0D9QVI7	Uncharacterized protein	42125.8	54256.9	38136.7	32601.1	41438.9	29424	32604.3	32494.6	29421.8	62785.3	57465.2	46571.6
A0A0D9QVJ0	Uncharacterized protein	136627	123865	137625	122993	121219	119823	135230	139949	140591	160870	185368	158951
A0A0D9QVJ2	Oxysterol-binding protein	Filtered	3646.02	Filtered	Filtered	2585.56	Filtered	Filtered	Filtered	4755.26	4093.98	NaN	5426.2
A0A0D9QVJ3	Protein phosphatase methylesterase 1	60881.6	64800.3	36442.5	67761.8	43665.2	54112.8	25466.9	54977.5	45968.1	41403.2	42314.9	42373.6
A0A0D9QVJ4	Eukaryotic translation initiation factor 3 subunit K	363818	413066	409968	475525	630995	439892	307320	302278	313290	307132	229678	272598
A0A0D9QVJ9	Nucleosome assembly protein 1 like 1	1300433	1130677	1.08198e+06	821507	506989	1.20485e+06	1.03841e+06	855945	637154	646724	716745	802535
A0A0D9QVK3	KRR1 small subunit processome component	86606.1	102397	86609.7	90166.2	91204.5	86498.5	91681.1	107281	99341.6	110739	94126.1	97141.5
A0A0D9QVK4	3-hydroxybutyrate dehydrogenase 2	60268.3	52129.8	74224	59589.2	59297.2	63048	57124.3	67313.8	61525.3	90854.5	70257.8	79010
A0A0D9QVL0	Uncharacterized protein	46213.1	58134.9	56869.2	53003	69871.9	61389.9	44702	51210.8	61616	39120.3	40037.7	44421.4
A0A0D9QVL4	ZnF_CDGSH domain-containing protein	87190.6	105764	79199.4	86614.4	74605	59149.5	105836	110769	103889	113664	100465	96930.2
A0A0D9QVL8	Nuclear factor NF-kappa-B p105 subunit	34755.2	33590.9	30630.7	36267.1	38758.7	40309.3	37752.3	32265.5	28829.7	27354.3	24427.8	30939.5
A0A0D9QVM5	WD_REPEATS_REGION domain-containing protein	Filtered	7149.52	Filtered	Filtered	Filtered	Filtered	Filtered	23017.4	Filtered	63463.1	48256.6	32624.5
A0A0D9QVM6	Uncharacterized protein	60107.8	69932.8	69036.6	65827	54208.8	67162.2	29138.5	21214.7	30152.2	78234.7	92388.3	42472.9
A0A0D9QVM7	Family with sequence similarity 98 member C	33962	36558.4	23515	32546.3	12756.7	11686.5	33857	23193.1	17381.6	16772.8	30345.1	29105.8
A0A0D9QVM9	Ribosomal_S10 domain-containing protein	73647.3	66732.7	72186.5	62586.2	77107.2	64193.2	56906.2	58534.1	51365.6	62825.6	58338	78440.8
A0A0D9QVN1	Uncharacterized protein	70597.8	68589	80304.1	46637.2	59805.5	23769.3	Filtered	134265	94159.2	698514	557918	395734
A0A0D9QVP1	26S proteasome non-ATPase regulatory subunit 8	15600.8	29252.9	27004.8	14497.5	20591.2	24586.8	42922.1	49114.3	56390.7	166895	169625	85186
A0A0D9QVP5	Probable RNA polymerase II nuclear localization protein SLC7A6OS	Filtered	21373.3	28995.9	Filtered	22476.3	Filtered	Filtered	46572.5	29318.9	35398.2	25458.2	31932
A0A0D9QVP6	Rab-GAP TBC domain-containing protein	86664.2	85041.8	78546.4	70374.7	79165.2	98113.6	81230.2	78452.2	92853.6	68108.3	65400.4	82423.7
A0A0D9QVP7	Serine/threonine-protein phosphatase	130544	137325	137815	143074	132767	141298	142819	144279	144243	138051	151404	139411
A0A0D9QVQ0	Protein arginine N-methyltransferase	17971	15877	19647.7	11823.7	17362.4	10234.4	11643.2	20874.7	14980.1	21395	14889.2	19940
A0A0D9QVQ1	Ras-related protein Rab-21	84781	89369.6	67929.7	107841	94239.7	103941	76890	58915.3	60134.5	70230	60243.3	59681.6
A0A0D9QVR5	Uncharacterized protein	34542.1	36502.1	34485.2	39698.2	46280.5	50956.2	32223.4	28150.2	28749.1	20382.7	24556.1	26511
A0A0D9QVS6	Uncharacterized protein	55544.1	38417.8	55440.2	38660	54414.4	28789.6	31040.7	110737	75003.2	120031	109663	111501
A0A0D9QVS7	Protein kinase C	78882.9	75042.1	73892.9	85680.1	87016.2	82468.3	101384	88923.1	94313.8	57326.2	54384.8	71470.5
A0A0D9QVT2	Uncharacterized protein	10504.1	16120.8	12457	Filtered	8904.15	10026.3	Filtered	Filtered	3453.89	4008.12	Filtered	15545.9
A0A0D9QVT3	UTP4 small subunit processome component	38526.4	41262.2	38287.7	21733.4	22792.5	Filtered	24892.7	56036.5	31462.3	208809	154704	141066
A0A0D9QVT4	Uncharacterized protein	17249.9	Filtered	41274.9	33871.4	18919.8	61031	36539.9	72547.3	27892	43558	52765.9	13172.1
A0A0D9QVT7	S-(hydroxymethyl)glutathione dehydrogenase	201674	218113	185194	223343	248135	216677	231834	218436	219340	182104	183185	212131
A0A0D9QVT8	Methionine aminopeptidase	39456.3	46291.9	39553.4	37329.5	41600.6	44147.8	37586.3	38753.2	40282.4	34138.6	43311.6	47317.2
A0A0D9QVT9	Syntrophin beta 2	20514.4	31274.1	Filtered	Filtered	Filtered	29493.2	16180.2	35564.4	27263.7	37159.5	42980.8	34579
A0A0D9QVU0	Vesicle-fusing ATPase	68295.9	83286.9	74820.7	80654.3	93042.6	110777	73509.4	54371.1	73099.2	34219.9	48767	52091.7
A0A0D9QVU1	Uncharacterized protein	127049	124465	144446	142295	124720	154499	143895	109909	123661	65704.1	80408.3	87970.2
A0A0D9QVU4	Uncharacterized protein	42620.9	43260.6	44550.9	47730.2	55244	58251.2	42637.2	37737.7	38335	41878.7	34264.8	39083.4
A0A0D9QVU5	Uncharacterized protein	26682.9	28584.9	31034.3	31965.4	25399.4	36987.7	26815.8	20977.1	26479.3	30476.2	19958	23603.7
A0A0D9QVU9	60S ribosome subunit biogenesis protein NIP7 homolog	Filtered	Filtered	Filtered	5802.56	Filtered	Filtered	Filtered	Filtered	Filtered	116510	42572.3	7757.17
A0A0D9QVV3	C3H1-type domain-containing protein	7252.5	9982.35	11130	7259.05	10263.8	Filtered	5932.8	6282.64	Filtered	11497.6	2929.82	3809.49
A0A0D9QVV8	ANK_REP_REGION domain-containing protein	85531.3	82301.8	84981.2	81153.6	74936.3	78185.2	82022.9	79144.4	77626.8	79875	85103.3	95319.8
A0A0D9QVW3	Telomeric repeat-binding factor	49670.2	55095.6	40411.6	54940.6	54427.8	60742.3	58718.2	62329	54734	35183.6	35051	40013.2
A0A0D9QVW6	Cytochrome b5 heme-binding domain-containing protein	102074	101691	88761.7	69675.9	48537.4	50135.8	83138	78913	72438.4	142814	154331	86819.1
A0A0D9QVX0	PDZ and LIM domain 5	29198.7	24933	22552.6	21013.4	21383	25552.7	24938.3	18770.1	14475	27031.2	22772.2	18824
A0A0D9QVX2	NAD(P)H quinone dehydrogenase 1	282302	265746	294951	277174	269548	233937	387216	186041	245204	267770	265340	116268
A0A0D9QVX3	Phosphatidylinositol-3,4,5-trisphosphate 5-phosphatase	36986.9	37426.4	26860.3	33797.1	26325.1	47085	26438.1	29067	34281.3	23074.7	27613.5	30775.5
A0A0D9QVX5	RNA-binding protein NOB1	26584.3	20661.7	23630.1	24924.3	24696.1	18034.9	18918	23890.7	20561	41590.5	34263.4	34046.6
A0A0D9QVY1	PCI domain-containing protein	60436.5	58559.8	72767.8	58719.4	58486.9	57313.7	63595.1	75594.9	74974.9	71897.9	75531	80580
A0A0D9QVY5	MPN domain-containing protein	195165	213046	206879	210972	193686	237712	207885	181183	184274	152083	145419	180223
A0A0D9QVY7	Nucleolar protein 11	94368.4	92059	86476.8	105236	91562.2	91480.1	81012.7	81619.9	83020	77686.5	69284.6	67731
A0A0D9QVZ5	NOT2_3_5 domain-containing protein	13467.8	36379.8	39342.3	46055.7	32109.3	32929.7	51208.1	43483.3	42269.2	32841.2	30608.9	36202.1
A0A0D9QW06	Sec2p domain-containing protein	88916.7	87584.1	66560.3	75057.4	61818.3	54197.5	52133.4	61074.8	54194.5	63522.2	56027.4	80528
A0A0D9QW07	Bromodomain PHD finger transcription factor	43438	49157.3	43096.5	47688.9	32547.6	59199.8	28282	33013.2	41694.3	38309.3	32236.8	41924.7
A0A0D9QW08	Late endosomal/lysosomal adaptor and MAPK and MTOR activator 1	30126.8	22742.4	39152	26797.6	30150.1	28486.8	27968.7	21631.4	23396	35648.4	18574.8	36114.7
A0A0D9QW15	Importin subunit alpha	125852	129978	147330	129906	100934	107092	125416	124286	122416	232231	258982	128582
A0A0D9QW17	Uncharacterized protein	66919.2	67074.2	66864.4	73393.9	64528.7	77115.5	70062.6	70972.5	70524	62970.8	68093.1	67368.6
A0A0D9QW25	CCT-beta	182381	183409	211171	171169	172210	155475	173096	180962	182928	283421	317533	208097
A0A0D9QW30	RNA helicase	69264.8	81561.1	71127	75208.8	81462.5	81507.7	79358.3	75032.6	64793.3	54675.3	57956.9	47501.7
A0A0D9QW47	Cleavage and polyadenylation specificity factor subunit 6	103357	102967	93795.1	103724	101356	101392	92467.5	98099.5	100638	96430.7	102290	87854.4
A0A0D9QW51	Nuclear pore complex protein Nup96	71640.6	77976	81716.8	73749	78889.7	80245.7	66160.2	74662.2	70222	74856.7	73798.4	70100.3
A0A0D9QW52	Uncharacterized protein	16168.2	23040.2	23557.3	22824.1	22499.5	19560.4	19036.4	26089.1	26279.1	41790.3	33334.6	25492.2
A0A0D9QW56	Dihydroorotate dehydrogenase (quinone), mitochondrial	67577.9	73550.6	75796.8	90300.2	82327.2	113118	93438.1	86264.1	84972.8	51845	49107.7	56641.4
A0A0D9QW57	Uncharacterized protein	87575	79961.6	90497	79324.5	85375.2	108379	77338.5	59800.9	66778.5	96807.3	90809.9	84830.4
A0A0D9QW62	Uncharacterized protein	77675.2	67007.5	60501.9	76884.4	78060.5	83053.8	59623.2	92605.2	71967	103022	99500.6	82415.3
A0A0D9QW63	Calcium-activated neutral proteinase small subunit	471879	371572	569032	496827	684285	606537	805161	318065	413398	339981	309769	189566
A0A0D9QW65	SAM domain-containing protein	41780.2	31003.9	42926.9	25223.3	31269.2	37524.3	41798.7	43183	53034.5	39576.3	42935.7	26384.6
A0A0D9QW67	CAP-Gly domain-containing protein	103919	94079.9	106291	114070	109123	94793.9	77677.3	90550	113095	103518	86021.7	95191.7
A0A0D9QW68	Nuclear pore complex protein	47920.2	53473.1	46768.6	43899.1	43545.9	47501.3	52074.6	55268.5	53942.9	39298.9	58885	53832.8
A0A0D9QW69	Ribonucleoside-diphosphate reductase	81234.2	61561.3	77535.1	65943.4	64839.1	61724.8	46568	49609.5	66119.7	74612.7	77955.7	71498.6
A0A0D9QW77	IST1 homolog	115254	143323	120385	169642	151845	109637	144192	122348	132990	112164	99433.6	95950.4
A0A0D9QW83	AP-1 complex subunit gamma	53961.2	33691.9	41786.9	47692.7	45357	28773.3	37147.2	29435.6	20422.1	74957.3	66217.9	36630.8
A0A0D9QW86	PPM-type phosphatase domain-containing protein	Filtered	3285.57	Filtered	5210.05	Filtered	Filtered	Filtered	4740.8	7562.2	Filtered	Filtered	6222.68
A0A0D9QWB2	Polycystin 2, transient receptor potential cation channel	45163.6	43212.7	50030	19892	53954.7	30113.9	43635	62676.9	62592.5	85151.9	89636.8	77581.9
A0A0D9QWB5	Uncharacterized protein	30563.3	32421.3	47990.2	26903.4	32471.6	35583.1	10943.5	16163.7	Filtered	74354.5	56857.6	54269.5
A0A0D9QWC8	Nudix hydrolase domain-containing protein	105190	89200.5	97025.5	120987	145154	113371	87385.1	89342.7	88567	49836.4	54685.9	66881.5
A0A0D9QWC9	AH domain-containing protein	43596.9	43949.8	51201	33697.9	53293.7	40034.7	36692.9	34109.9	43264.6	18873.2	10206.4	31718.5
A0A0D9QWD1	zf-Tim10_DDP domain-containing protein	130340	148680	143624	177933	121535	173620	156308	144318	142193	105202	92849.9	119846
A0A0D9QWD2	Uncharacterized protein	65722.3	65821.8	67282.8	85347.3	84325	95906.4	90451.9	77294.7	78834	52327	57072.7	58758.3
A0A0D9QWE5	Uncharacterized protein	50154.5	43480.2	66738.8	46488.4	45323.2	33583.6	42283	41951.1	42291.2	16677.4	33873.7	57552.9
A0A0D9QWF2	Ribosomal RNA-processing protein 8	37923.3	44884	45199.9	45935.3	38667.9	43512.1	42648.7	45122.6	44029	46143.7	53163.9	42500.9
A0A0D9QWF4	Transcription initiation factor TFIID subunit 10	4795.04	5583.48	7151.27	6416.45	6655.54	3036	7364.23	5688.99	6005.2	27981.9	29142.8	8759.6
A0A0D9QWF5	Protein VAC14 homolog	31432.9	37948.9	27555.2	35781.4	33781.6	35894.9	27957	27868.6	27214.6	28496	30016.1	33494.2
A0A0D9QWF6	Integrin-linked protein kinase	164363	115684	140355	152849	103183	91449.5	121810	181098	147593	162387	182387	193126
A0A0D9QWF7	TIP120 domain-containing protein	93218.6	85431.4	98485	90240	100779	84327.9	95288.9	99147.2	101914	130041	136423	104937
A0A0D9QWF8	Tripeptidyl aminopeptidase	19610	21476.2	21447.7	10122.2	Filtered	13355.9	Filtered	Filtered	Filtered	16931.8	21300.5	13533.8
A0A0D9QWG1	IMD domain-containing protein	26375.5	23661.4	24715.7	29801.2	28590.1	42632.8	Filtered	19706.1	21434.1	23816.3	23290.3	20352.9
A0A0D9QWH0	39S ribosomal protein L17, mitochondrial	Filtered	Filtered	10633.4	Filtered	Filtered	Filtered	Filtered	19723.7	Filtered	238723	214498	72928.3
A0A0D9QWH4	Uncharacterized protein	145129	141702	155879	141908	152833	140680	148414	144070	135206	154723	159176	147951
A0A0D9QWI0	Glycerol-3-phosphate acyltransferase 3	84035.9	93602.8	70211.1	91133.8	65044.1	55939.9	61519.2	140815	76427.8	104825	74454.5	87334.1
A0A0D9QWI4	Component of oligomeric Golgi complex 4	14814.6	10561.7	10437	Filtered	6925.67	Filtered	4946.15	16549.2	7710.83	28110.3	32037.4	28694.9
A0A0D9QWJ1	Uncharacterized protein	111149	112858	85094.1	147973	158231	148544	114238	61896.1	80186.7	7113.12	11946.4	26101.7
A0A0D9QWJ3	Amidohydro-rel domain-containing protein	36674.4	29225	32549.5	39202	37329.9	31764.6	41663.5	27131.7	26927.2	26080.9	36995	30312.8
A0A0D9QWJ6	Uncharacterized protein	316509	392361	366487	386373	334420	390862	260034	265818	259746	287528	287922	266933
A0A0D9QWK1	Uncharacterized protein	51533.4	53539.8	50968.8	69001.1	48858.9	68202.6	52052.7	54386.5	54801.9	35130.8	19738.7	32978.9
A0A0D9QWK7	LEM domain-containing protein	23096.7	26577	28125.2	24155.6	20018.2	33689	17581.3	15988.9	16129.3	21742	19449.8	14560.8
A0A0D9QWL5	Conserved oligomeric Golgi complex subunit 1	15290.8	8621.16	12519.2	12851.9	7145.79	16424.1	14127.9	Filtered	14887.4	10071.3	11778	7761.6
A0A0D9QWM0	Glutaredoxin 3	455694	454262	379268	315479	366605	300255	275358	352260	317655	357076	380608	402687
A0A0D9QWM1	RNA-binding motif protein 42	36724.2	50877.5	39942.2	38344.5	43094.8	54035.2	57331.1	52700.9	51255.1	54394.9	54824.7	61046.7
A0A0D9QWM4	N-acetylglucosamine-6-sulfatase	29033.5	43666	23595.4	16039	21096	18160.6	Filtered	19623.7	16473.5	93063.1	116542	46663.4
A0A0D9QWM7	Eukaryotic translation initiation factor 3 subunit F	78015.7	81561.1	84532.5	40027.4	52297	33336.8	101176	85657.9	51743.2	202302	223585	90673.6
A0A0D9QWM9	Uncharacterized protein	58054	66815.1	58704.4	64666.1	52761.4	70006.9	47847.4	53804.4	51419.1	39742.1	48438.5	45597.9
A0A0D9QWN3	COP9 signalosome complex subunit 4	49542.2	49321.4	48869.6	44264.2	42980.4	31789.1	46354.1	56941.6	49507.4	116997	97193	85809.3
A0A0D9QWN4	6-O-methylguanine-DNA methyltransferase	366.265	Filtered	Filtered	Filtered	Filtered	Filtered	Filtered	Filtered	Filtered	11626.8	9735.27	6624.64
A0A0D9QWP0	Protein kinase domain-containing protein	20584.2	25942.5	30400	38219	30737	39627.7	40721.9	20124.8	21318.1	18080.4	17854.6	18740.6
A0A0D9QWP1	FHA domain-containing protein	42715.4	56031.9	59917.6	60891.8	57751.6	71563.9	55099.3	57132.3	56418	42954.5	51176.3	37993.8
A0A0D9QWP5	Exportin-T	49517.3	55776	54041.7	54945.4	47728.3	52173.1	58939	45637.5	47125.3	70320	67559.3	46488.8
A0A0D9QWP9	60S ribosomal protein L27a	616448	625087	653428	526104	624296	341424	383642	708448	514657	1.29175e+06	1.16995e+06	1.00302e+06
A0A0D9QWQ0	WD_REPEATS_REGION domain-containing protein	91058.5	92629.8	88209.8	72122.1	90627.5	68915.8	101394	81547.1	84953.7	106963	108800	93544.5
A0A0D9QWQ2	UDENN domain-containing protein	36638.1	28468.6	41204.8	69217	37977.3	178962	9549.28	121596	80382.5	140209	79627.3	46823.4
A0A0D9QWQ9	Enolase-phosphatase E1	15536	3171.28	2133.45	Filtered	Filtered	Filtered	Filtered	9494.38	6592.9	18503.2	15189.8	14522.5
A0A0D9QWR1	Uncharacterized protein	49775	43416.5	41381.5	47031.1	44417.4	45003.5	38519.1	41553.1	37103	18608.6	35919.9	27461.9
A0A0D9QWR3	Uncharacterized protein	239618	227316	192316	286535	268769	263058	222813	233819	224296	167286	159839	191380
A0A0D9QWR4	Uncharacterized protein	60124.8	89805.5	80724	30997.8	48558.6	44357.9	69036.4	45894.9	96997.5	203232	176268	100406
A0A0D9QWR5	Dedicator of cytokinesis 1	27622.5	28101.3	23452.1	22344.8	19040.9	34507.7	21799.2	34490.7	24267.1	12422.5	10417.2	31868.2
A0A0D9QWR9	RNA helicase	172297	188594	163685	164584	178378	168803	132563	132728	153013	153171	130114	127345
A0A0D9QWS2	Bone morphogenetic protein 3	353562	508388	388140	475722	484100	575740	479624	395520	417656	150892	84906.5	149755
A0A0D9QWS4	Alanine--tRNA ligase	90086	83394.3	97422.7	77481.7	79191.7	61340.1	72326.3	76303.6	77902.8	189176	174413	141917
A0A0D9QWT3	Importin N-terminal domain-containing protein	105658	89185.2	113277	79547.7	89148	114466	98966.9	111039	99237.8	119158	100338	92502.3
A0A0D9QWT5	Pyruvate dehydrogenase phosphatase regulatory subunit	51573	53848.5	48778.5	54509.6	60480.5	62622.4	62412.5	49769.4	49826.4	36724.1	40349.4	44646
A0A0D9QWT7	Helicase ATP-binding domain-containing protein	16964.7	6136.04	15866.7	19771.3	11684.8	13444.7	17553.8	17618	11965.7	12681.2	27252.2	13542
A0A0D9QWU1	Hydroxymethylbilane hydrolyase [cyclizing]	151358	160508	190507	183507	Filtered	Filtered	Filtered	129075	133892	36433.7	47202.6	106877
A0A0D9QWU6	Uncharacterized protein	29607.7	41910.4	38232.5	28678.2	24557.7	37214.3	34181.7	35965.3	28793.2	49319.8	57177.5	58840.1
A0A0D9QWU7	Uncharacterized protein	30501	31446.8	28122	26629.5	42494.4	41426.5	24199.4	18590.3	30464.9	20497.5	27355.1	24562.7
A0A0D9QWV0	Annexin	106083	117469	126808	88989.8	71287.9	86248.1	84236	104978	102286	133961	134760	136450
A0A0D9QWV1	Uncharacterized protein	97129.5	98935.5	106874	106396	123849	97228.4	117503	89411.3	95164.3	80203.1	83987.4	82737.9
A0A0D9QWW3	Abraxas 2, BRISC complex subunit	58428.4	45272.3	35929.3	55708.8	53265.3	61087.7	36079.6	54720.1	76840.6	40888.1	51757.1	65981.6
A0A0D9QWW5	EEF1A lysine methyltransferase 2	159919	168586	127839	150992	162447	151725	115202	144133	120861	161773	148502	161106
A0A0D9QWX1	Protein MON2 homolog	44576.6	35993.6	43419.9	44182.7	40560.4	35166.6	40043.9	60259.5	48853.5	32166.3	38471.9	60524.5
A0A0D9QWX7	Ornithine--oxo-acid aminotransferase	251281	257771	213131	205407	218039	221875	121591	200609	197462	330091	347364	337067
A0A0D9QWX9	Golgi apparatus protein 1	58482.8	71784.8	71859.5	37147.2	31583.4	58623.7	34387.7	25754.8	40758.1	60190.7	50835.9	58386.2
A0A0D9QWY1	Ubiquitin carboxyl-terminal hydrolase	30713.6	30044.4	25294.8	27111.5	28632.7	27268.8	27958.1	23707.6	25000.4	30180.4	29665.6	30295.1
A0A0D9QWY2	Uncharacterized protein	106377	101788	100050	103205	92857	111530	79387.5	102025	91016.5	75222.3	82841.9	94990.7
A0A0D9QWY5	Uncharacterized protein	125937	47450.5	17496.4	204157	26019.5	24202.1	27353.3	51598.9	40289.9	3818.49	82019.6	20479.3
A0A0D9QWZ1	WD_REPEATS_REGION domain-containing protein	109488	134965	111773	100424	103001	88603.7	110565	149476	136840	211570	231504	180837
A0A0D9QWZ8	G_PROTEIN_RECEP_F3_4 domain-containing protein	17926	26650.3	21079.4	19934.4	22997.7	27257.5	12800.5	26322.8	23751.6	15508	22281.2	16573.7
A0A0D9QX02	Uncharacterized protein	37764	45868.9	38033.8	43018.8	52573	45632.2	47367.6	45117.2	38488.3	39601.3	44439.7	40512.2
A0A0D9QX21	Uncharacterized protein	66229.7	77820.1	60148.2	70975	78349.3	82240.8	71886.4	58641.2	62425.7	51270.1	52365.9	60340.4
A0A0D9QX26	TPR_REGION domain-containing protein	138736	153454	126284	123072	31242.7	160174	113945	130928	86186.5	113894	109383	124985
A0A0D9QX32	Eukaryotic translation initiation factor 4 gamma 2	120138	104081	119709	116713	113249	118400	113185	119734	127763	109134	123344	107955
A0A0D9QX35	Septin-type G domain-containing protein	60640	47247.3	67369.6	40009.3	53418.7	39477.7	42105.4	35425.8	46869	53444.6	53110.6	42173.1
A0A0D9QX45	Elongation factor Ts, mitochondrial	57945.9	61249.3	62965.8	59010.3	60038.9	56111.4	72344.1	65060	61771.1	69428.2	69614	53356.3
A0A0D9QX50	FeS_assembly_P domain-containing protein	56744.4	51951.6	60045	34931.4	22285.3	27332.5	37538.2	30962.3	39153.7	69061.3	62033.9	51358.3
A0A0D9QX54	SUMO-activating enzyme subunit 2	55910.4	51562.1	51775.4	42004.5	58380.9	47566.9	56621.8	53364.2	53055.7	80833	77959.2	54554.9
A0A0D9QX56	Na(+)/H(+) exchange regulatory cofactor NHE-RF	114250	93173.1	111505	95648.9	107458	99519.4	82940	75922.6	96674.8	98130.1	97142.8	90305.5
A0A0D9QX61	NEDD8-activating enzyme E1 regulatory subunit	159111	162526	153176	177587	196669	213188	182875	171759	193054	141744	129933	162927
A0A0D9QX68	Transforming acidic coiled-coil containing protein 2	Filtered	Filtered	Filtered	Filtered	Filtered	Filtered	Filtered	Filtered	Filtered	7629.16	4503.14	3190.7
A0A0D9QX69	USP domain-containing protein	50545.4	53664.3	43638.3	38531.6	25304.4	33948.9	26069.1	41754.8	50522.1	46000.6	41195.4	42287.7
A0A0D9QX70	NADPH:adrenodoxin oxidoreductase, mitochondrial	192468	181678	148947	163308	195053	192993	175527	174238	166396	152113	106222	116233
A0A0D9QX71	Non-structural maintenance of chromosomes element 4	72109.2	92827.1	46935.2	Filtered	65033.2	58448.6	83463.4	58473.1	46458	39212.2	36114.2	51509.2
A0A0D9QX74	Protein kinase domain-containing protein	68613.1	13777.8	21737.8	36082.9	25174.6	19216.6	Filtered	210061	Filtered	19001.9	30310.1	34595
A0A0D9QX75	Dynein light intermediate chain	71703.2	68731.1	67561.1	83992.9	75913.6	74537.6	66968.9	92245.2	73394.3	75378.8	99228.9	77926.5
A0A0D9QX76	CBM20 domain-containing protein	28028.7	31067.2	42826.8	38761.5	26536.2	47242.9	44765.3	38350.1	46661	19460.1	27126.8	15367.3
A0A0D9QX80	Uncharacterized protein	72855.7	62068.2	72427.6	76746.5	88694.7	72033	101050	89148.3	80104.6	66743.4	67133.6	66239.5
A0A0D9QX82	MARVEL domain-containing protein	146156	141965	141337	165470	204494	157859	203829	133644	162650	103222	171981	129578
A0A0D9QX83	Uncharacterized protein	84891.4	81859.4	78407.7	72123.9	64046.2	59972.8	64271.2	91534.3	80104.6	106427	105131	103111
A0A0D9QX84	Arginyl-tRNA--protein transferase 1	Filtered	34414	29821.4	38074.4	50996.4	42974.4	Filtered	65635.9	62112.8	59292.6	66668.5	57821.1
A0A0D9QX89	Glucose-6-phosphate isomerase	77914.6	76414.8	76258.1	74817.3	87184.5	66209.5	91519.1	105507	75465.5	295395	238008	142472
A0A0D9QX96	Uncharacterized protein	52264.1	50301.3	56169.4	66466	37844	48660	44956	40988	51606.9	21327	22125.9	23704.6
A0A0D9QX98	RF_PROK_I domain-containing protein	145082	120982	133846	117534	89993.3	103725	90648.3	111719	124826	209385	178548	146868
A0A0D9QXA1;A0A0D9S9S3	ATP synthase subunit d, mitochondrial;ATP synthase subunit d, mitochondrial	84028.6	84104.7	93753.3	69824.8	88482.9	70780.4	104542	86019.2	89660.3	89745.7	88886.5	54488.6
A0A0D9QXA8	PRKCSH domain-containing protein	11512.5	Filtered	19654.4	7578.94	8438.32	4734.22	Filtered	8591.9	8555.57	7268.99	6363.27	6668.09
A0A0D9QXB3	Parvin alpha	76418.7	80760.4	71095.2	73853.7	82750.2	74927.9	76165.6	79660.1	75674.8	72228.6	82082.9	78669.1
A0A0D9QXB7	Peptidase D	38092.6	38756.4	31639	31592	30430.7	17750.9	28558.5	41440.8	32762.3	115543	112882	72939.6
A0A0D9QXC7	General vesicular transport factor p115	74252.8	73776.8	73181.7	75618.2	61047.5	73828.3	71529.4	71457.3	69536.8	66026.9	68398.1	65295.4
A0A0D9QXD0	Uncharacterized protein	122527	120092	120904	122583	84483.5	91989.3	96923.5	119323	85834.9	60273.9	75788	95334.4
A0A0D9QXD1	Fatty acyl-CoA reductase	64756.7	68900.9	54719.6	57784	72464.1	58344.3	51520.4	31150.6	39725.5	53350.5	52021.9	53777.4
A0A0D9QXD3	Aspartate aminotransferase	128170	136918	118790	166228	161044	167044	157590	147138	155228	193697	188350	135601
A0A0D9QXD5	Uncharacterized protein	138584	169436	173427	196551	219654	156518	156203	153815	178419	180149	182632	162863
A0A0D9QXD6	Uncharacterized protein	Filtered	40943.7	Filtered	Filtered	Filtered	Filtered	Filtered	Filtered	21456.4	123183	122284	71450
A0A0D9QXD7	F-spondin	155595	157045	182322	142237	100736	67648.6	102181	206550	145092	91521.9	124329	319357
A0A0D9QXE0	acidPPc domain-containing protein	312046	161533	152521	968221	490397	823858	1.83334e+06	748993	764769	2098.2	1078.76	Filtered
A0A0D9QXE3	Uncharacterized protein	161273	209324	182759	180105	235773	227864	177532	152612	192089	196206	181884	133355
A0A0D9QXE4	Uncharacterized protein	25510.5	31983.3	37013.8	21372.6	22182.4	31712.6	29285.5	26419.1	31344.2	39862.2	36424.6	34497.1
A0A0D9QXE8;A0A0D9QYS5	Small ubiquitin-related modifier;Rad60-SLD domain-containing protein	76791.7	69604.3	80329.5	40475.9	65732	16001.6	44469.9	86675.4	59450.2	585798	524768	358796
A0A0D9QXE9	SEC23 interacting protein	86783.7	76567.2	78795.5	61005.5	78561	57047.3	73413.7	77079.2	65688.9	95602	121569	89815.6
A0A0D9QXF2	Coatomer subunit beta	108459	106694	102931	99310.7	95089.4	94053.9	93766.1	104585	106133	111756	108515	106520
A0A0D9QXF4	Mini-chromosome maintenance complex-binding protein	108226	92834	102705	92100.5	94071.8	88298.5	83250.1	102041	105157	90623.3	87108.7	85505.8
A0A0D9QXF5	Uncharacterized protein	14732.6	17036.4	15236.3	14031.9	9042.66	12140.6	10990.4	16419.7	15779.8	25411.9	18442.9	15633.6
A0A0D9QXF6	Nuclear pore complex protein Nup85	78022.3	85167	70655.1	79196.1	81796.3	102583	89225.1	80388.2	79735.5	73781.7	70179.1	82930.7
A0A0D9QXF7	Proteasome subunit alpha type	64895.7	64998.8	59876.3	34419.6	54602.3	28534.5	47892.5	112074	77347.4	290680	237304	198957
A0A0D9QXG3	Uncharacterized protein	70387.8	63576.1	80062.4	61656	84137.2	76837.7	71623.3	56685.9	61163.7	38055.5	33454	37942.1
A0A0D9QXG4	Uncharacterized protein	48793.3	38909.7	45769.4	40911.2	44371.1	47480.6	46801.4	56398.6	46074.6	62040.7	56928.4	55570.5
A0A0D9QXG7	Ribosomal_S7 domain-containing protein	42112.5	19083.9	15252.7	Filtered	5471.02	Filtered	65711.4	Filtered	Filtered	128997	136558	20646.8
A0A0D9QXG8	Uncharacterized protein	59026.1	60995.3	60707.2	93565	97657.9	99198.1	167664	153508	141395	49722.7	53074.3	42037.9
A0A0D9QXH3	Uncharacterized protein	141348	175117	145239	171908	157295	126941	163349	108196	100801	135841	151274	115062
A0A0D9QXH5	Regulator of G protein signaling 10	Filtered	Filtered	18560.9	Filtered	14656.4	Filtered	Filtered	23935.3	Filtered	108946	70555.3	57780.8
A0A0D9QXH8	Uncharacterized protein	80267.6	58202	46376.7	59083.9	67238.6	39765.4	54123	45568.5	48802.6	78996.9	75507	60357.4
A0A0D9QXI7	GINS complex subunit 3	74191.3	76976.9	117170	64304.2	136802	154854	68825.7	84489.7	15378.3	81291.3	46956.6	63070.6
A0A0D9QXJ1	Thioredoxin domain-containing protein	71695.7	66291.6	69807	52919.4	97022.2	57661.9	89028.9	68655.3	71775.8	82483.9	51864.5	57892.7
A0A0D9QXJ2	Small acidic protein	124688	88022	128076	91558.2	98427.3	112575	68029.4	101166	123712	150480	131814	119215
A0A0D9QXJ5	CASK interacting protein 2	35113.7	32593.4	32862.2	38444.7	38076.4	39293.2	34794.5	30193.6	30695	20545.9	27898.1	26132.6
A0A0D9QXJ8	UDENN domain-containing protein	53125	44047.1	48443.6	57662.9	54759.4	51407	47029.2	43783.4	42611.6	33207.3	28854	38617
A0A0D9QXJ9	Uncharacterized protein	25890.1	30722.4	29045.9	22225.8	25509.7	25472.5	22846.6	21093.2	15504	23381.9	17345.8	16631.9
A0A0D9QXK1	40S ribosomal protein S13	84866.4	49216.7	91762.6	71799.1	37466.9	100250	77841.6	54342.4	44799.3	190203	134479	45571.8
A0A0D9QXK4	Phosphatidylinositol-4-phosphate 3-kinase	309097	98757	142930	1.18812e+06	317647	477033	1.62246e+06	2.75204e+06	2.11664e+06	5173.1	362845	Filtered
A0A0D9QXL1	Protein kinase domain-containing protein	41242	27586	29450.6	30977.1	28414.8	34820.8	48796	42262.1	36821	41955.2	36279.4	40397.6
A0A0D9QXL3	DUF667 domain-containing protein	77029.8	45886.1	89955.7	54992.7	63624.1	37030.2	64036.8	77424.4	86695.7	63485.1	71070.2	79245.4
A0A0D9QXL4	Eukaryotic translation initiation factor 3 subunit A	125746	123659	134370	131665	136569	119683	136546	129610	122854	149248	159722	125160
A0A0D9QXM1	Cullin domain-containing protein	7862.84	15686.5	Filtered	Filtered	13164.1	18578	12532.6	14372.5	11118	9406.87	8763.67	11897.7
A0A0D9QXN1	Uncharacterized protein	28908.4	29351.6	30535.2	24588.2	26561.5	34639.7	25338.9	30119.6	26143.4	21221.7	19835.2	24406.9
A0A0D9QXN5	tRNA_int_end_N2 domain-containing protein	59687.3	71139.6	64014.4	65525.3	58252.6	71757.7	61575.1	56319.1	Filtered	58707	46904.3	75140.6
A0A0D9QXP0	Uncharacterized protein	95960.2	88178.3	83221	78108.1	87268.7	80711.7	96625.2	77707.3	74658.7	70314.4	82897.9	73676
A0A0D9QXP5	Uncharacterized protein	113419	127367	127306	120851	120057	115999	127464	126028	133598	147269	139553	139306
A0A0D9QXQ0	Shootin-1	28057.7	32092.2	28621.5	44059.6	39155.3	34285	35428.9	26847.4	30827.5	53877.3	23297.3	19353.5
A0A0D9QXQ1	Uncharacterized protein	22305.8	41333.2	31926.9	31995.3	15066.6	39175.6	50319.4	23447.1	18557.5	241969	206926	62540.1
A0A0D9QXQ3	ANK_REP_REGION domain-containing protein	37186	36339.5	36030.2	38458.7	34191.7	38578	33074.1	31169.1	33034	31775.1	34066.8	34035.6
A0A0D9QXQ6	Methionine--tRNA ligase, cytoplasmic	171950	167229	182338	146734	145587	127517	133633	164902	149495	216864	221870	203623
A0A0D9QXQ7	LLGL domain-containing protein	31177.2	25777	26273.6	Filtered	46749.8	Filtered	17860	12824.3	Filtered	19866.3	17161.2	32998.7
A0A0D9QXR2	Condensin-2 complex subunit H2	90720.5	84896.2	77449.9	55653.8	93645.6	88253.5	99417.9	61590	73681.8	56024.5	48877.1	55717
A0A0D9QXR3	Uncharacterized protein	57760.5	76206.5	80035.5	72205.8	73481	52841.7	46514.7	81661.1	63159.8	18104.1	34306.7	79241.5
A0A0D9QXS5	Lipase maturation factor	32040.1	36948.9	40380.6	35277.5	37855	58261.2	39700	37510.6	34473.1	22842.5	30794.8	32767.6
A0A0D9QXS9	ATP-dependent DNA helicase	14666.8	15749.4	15690.4	13803.9	15027.9	16246.6	Filtered	9378.38	Filtered	13809.4	17009.7	15379.5
A0A0D9QXT1	Uncharacterized protein	52000.9	52879.3	52515.4	73768.2	79489.6	74180.5	80665.8	65862.9	42010.1	33116.9	39916.2	32451.4
A0A0D9QXT2	Anion exchange protein	4661.21	11202.7	9355.5	6727.85	5021.82	7284.24	3479.42	6941.73	3058.23	8286.71	8940.2	7336.5
A0A0D9QXT4	Katanin p80 WD40 repeat-containing subunit B1	43942.8	48488.8	41028.6	55787.4	47337.7	57257.4	43595.7	42183.2	44957.3	33157.9	38048.9	36861.2
A0A0D9QXT5	Galactokinase 1	123887	129011	123732	116494	113939	96106.6	140956	94403.3	99632.8	103817	104657	102000
A0A0D9QXT6	Uncharacterized protein	536830	500960	442937	478218	417452	353838	467972	532002	442261	408107	445107	441156
A0A0D9QXT7	dNK domain-containing protein	105680	101420	88268.5	102228	106326	84801.5	108305	62447.9	110353	73842.4	75419	81870
A0A0D9QXT8	G-rich RNA sequence binding factor 1	79732.5	86594.9	96027.6	80522.8	85044.4	78443.5	52199.3	38602.4	51385.5	75757.7	66755.9	68518.7
A0A0D9QXU1	Uncharacterized protein	31144.1	34494.7	31185.5	37582.3	35711.9	37856.2	39105.7	43605.3	39614.9	36056.2	32077	30703
A0A0D9QXU6;A0A0D9RI14;A0A0D9RMH7;A0A0D9SAA1;A0A0D9SCL0	Histone H3;Histone domain-containing protein;Histone H3;Histone H3;Histone H3	389532	452182	366928	288777	365526	156283	293391	792950	459197	1.93467e+06	1.71083e+06	776083
A0A0D9QXV0	ADGRG1 C-terminal fragment	58199.7	40382	50288.2	24205	47217	40892.2	Filtered	13261.6	23882.7	64751.4	79369.5	48874.6
A0A0D9QXV2	Uncharacterized protein	Filtered	Filtered	Filtered	Filtered	Filtered	Filtered	Filtered	1328.78	Filtered	3988.83	3198.29	5813.84
A0A0D9QXW2	Cytochrome b-c1 complex subunit Rieske, mitochondrial	307724	277602	340314	305462	283779	265274	333227	344920	377824	393098	411908	340152
A0A0D9QXW3	GRAM domain-containing protein	247968	364640	361285	225183	431827	356587	321221	180976	275354	236399	212700	205510
A0A0D9QXX4	TruB_N domain-containing protein	64574	66026.1	67036.3	64374.7	51373.1	60797.8	51123.2	48442.4	51853.2	73563.3	70067.9	75295.6
A0A0D9QXX6	RPOLD domain-containing protein	58702.2	41400.8	40417.2	30941.8	18036.1	26811.9	20914.8	15338.7	28184.2	68848	49414.7	38460.8
A0A0D9QXX7	Uncharacterized protein	47566.3	40130.6	36199.4	33623.5	29297	34059	36002.4	45896.1	34961.3	30800.3	27112.9	32306.2
A0A0D9QXX9	Actin binding LIM protein 1	24293.6	20521.9	19097.3	33854.5	18137.9	31952.2	25759	23713.3	19868	22034.5	21914.4	20323.2
A0A0D9QXY0	Uncharacterized protein	59398	49802.2	54183.4	60397	66740	74172.4	44763.2	56801.5	49923	73649.7	64032.8	55949.5
A0A0D9QXZ1	Ubiquinone biosynthesis protein	32337.6	23361.9	29285.4	22416	20993	13513.7	17278.8	34517.7	25858.8	77142.5	82640.2	61569.3
A0A0D9QXZ2	Mitochondrial ribosomal protein L38	55553.6	69768.4	71309.3	59333.6	68151.6	52405.8	49812.5	61673.7	49395.7	94348.9	104101	54228.3
A0A0D9QXZ5	Anamorsin	42534.3	32560.6	36769.2	49569	53934.3	68785.4	27940.2	32780	26702.7	86754.8	76866.1	34757.1
A0A0D9QY09	Sema domain-containing protein	37135.1	34734.5	35327.8	29354.3	28822.5	24869	27910	31844.4	29351.9	34782	42466.5	42743.9
A0A0D9QY11	ADP-ribosylation factor-like protein 2-binding protein	215181	227756	227909	286085	259960	288038	314676	280823	213374	164281	156577	202066
A0A0D9QY12	Serine hydroxymethyltransferase	103568	120773	130534	108269	106672	88508.4	128034	122667	103213	171636	170588	141312
A0A0D9QY22	Copine 2	53034.1	65107	50676.3	61810.4	67180.6	45242.9	48159.9	34021.1	41099.1	51961.5	55839.3	52660
A0A0D9QY32	Uncharacterized protein	32702.4	34065.7	29574.8	30827.5	33675.8	30358.2	30181.2	28064.7	28586.1	32029.9	31654.7	33755.2
A0A0D9QY36	Serum amyloid A like 1	9154.99	9011.5	11647.9	Filtered	7033.38	2672.5	872.224	10864.9	5686.68	50323.9	48778.5	30164.8
A0A0D9QY57	FIP1-like 1 protein	43653.3	38210.3	40804.2	37592.9	34791.5	49972.2	41785.6	39281.6	44961.8	43927.1	36006	42226.1
A0A0D9QY64	Signal recognition particle subunit SRP68	62490.7	69943.8	77452.3	79331.7	73949.9	93188.6	85342.8	80569.9	78369.3	64396.6	66712.9	70675.8
A0A0D9QY65	Uncharacterized protein	5780.13	8843.7	6236.06	Filtered	1583.86	Filtered	4687.93	11765.2	10868.2	19036.2	12925.9	15382.7
A0A0D9QY69	Nuclear pore complex protein Nup93	141959	132426	156499	133433	141577	129513	135417	117702	130515	140652	136360	125183
A0A0D9QY73	Metallothionein	65502.7	91049.1	46917.8	66678	64106.8	92657.6	67166.6	45469.3	58990	85813.8	63344.8	46781.5
A0A0D9QY76	Hermansky-Pudlak syndrome 5 protein homolog	16860.9	Filtered	19821.2	29455.3	27422	33869.3	Filtered	28660.9	32783.8	23319.8	16754.5	25955.2
A0A0D9QY79	Exocyst complex component 7	59964.6	66079.8	59767.4	61971.4	61611.1	66847.2	61338	52267.6	48320.9	45670.8	45823	53996.8
A0A0D9QY89	Uncharacterized protein	20389	21079.8	16804.7	18734.6	15225.9	15469.4	19344.5	15357.3	13266	7844.74	11519.6	12760.4
A0A0D9QY94	L-lactate dehydrogenase	194220	154407	198702	140708	161509	80424.9	144244	221275	162681	787551	754426	424423
A0A0D9QY96	GDT1 family protein	56264.1	56819.4	61878.4	39122.6	37166.2	54712	27024.5	34840.8	45660.9	36397.9	37534.8	34703.9
A0A0D9QYA3	NAC-A/B domain-containing protein	692183	737096	798911	787615	761267	920229	742731	743619	784774	600596	535411	596631
A0A0D9QYB1	ATP synthase subunit beta	337462	312667	306833	279883	351718	212209	338933	487804	392793	703482	681338	575782
A0A0D9QYB4	Selenoprotein O	30849.5	30573.3	30775.1	32512.9	30399.5	30638.9	23743.8	23005.1	23622.7	26850.9	15703.3	25100.7
A0A0D9QYB5	Bromodomain adjacent to zinc finger domain 2A	9716.47	38378.4	28676.8	31653.1	34064.2	36482.7	23031.6	12688.1	8570.37	18295.2	8313.8	Filtered
A0A0D9QYB6	Uncharacterized protein	21235	33452.6	27927	30490.6	24294.6	37438.1	18767.4	20423.8	30513.7	25505.6	26462	20068.8
A0A0D9QYB7	Pribosyltran_N domain-containing protein	53215	50771.7	51870.8	51861.5	43213.5	40601.8	42853.1	58790.1	45768	115100	119411	74453.4
A0A0D9QYC3	Sec3-PIP2_bind domain-containing protein	10452.3	5291.96	11091.5	Filtered	14628.5	7016.16	14827.2	16576.5	5479.28	12123.2	8907.41	11860.8
A0A0D9QYD3	UBC core domain-containing protein	29596.8	38959.9	38763.9	35718.6	32254	38780	32973.8	31847.9	40394.7	27938.3	36784.5	35329.2
A0A0D9QYD5	Uncharacterized protein	63713.1	66662.7	52389.3	54009.3	74169.9	47938.6	74004.5	52052.5	50550.5	68378.8	53670.7	63050.6
A0A0D9QYE1	Rhomboid 5 homolog 2	13083.5	16061.8	13131.4	13129.6	15655.8	17054.8	8763.27	7333.33	10023.7	6617.69	4389.44	11132.1
A0A0D9QYE2	Cation-transporting ATPase	65113.5	75104.2	65343.7	75785.5	78013.9	75938	71973.1	72419.9	71222.3	52231.4	54871	59535.4
A0A0D9QYE6	Amidophosphoribosyltransferase	108668	104850	100668	122014	118508	130289	93961.8	95805	84749.8	102866	97482	85458.3
A0A0D9QYF0	Signal recognition particle subunit SRP72	76492	79412.5	72648.1	78171.2	72743.9	77017.2	86929.9	67334.8	61882.1	52913.2	50194.6	54507.9
A0A0D9QYF4	Metallothionein	293565	382416	362777	361572	330685	358217	255601	233370	228166	232576	186833	248784
A0A0D9QYF5	Palmitoyltransferase	37773.6	16279.5	19141	31386.3	14124	24990.2	Filtered	5346.84	Filtered	21555	17967.2	23021.7
A0A0D9QYF6	Metallothionein	256335	221538	222429	176147	197526	249607	158921	151751	139851	163654	139693	169344
A0A0D9QYF9	Complex I-B16.6	25921.1	47187.1	38163.6	20894.3	35191.1	Filtered	Filtered	10681	8829.51	119600	82805.3	39797.1
A0A0D9QYG2	Metallothionein	178972	165805	171081	164303	157746	233550	136930	136275	128531	130018	128265	146441
A0A0D9QYG6	Thioredoxin domain-containing protein	75465.2	42630.7	72241.1	70403.9	74040	76928.1	52992.7	55382.3	81483.1	54977.9	46759.2	37910.3
A0A0D9QYH8	GATA-type domain-containing protein	40174	51649.5	47109.1	48958	45548.8	51711.7	41548.4	54609.3	41185.9	53749.4	52918.1	39962.9
A0A0D9QYH9	Uncharacterized protein	36644.9	26490.2	32820.7	31960.4	15399.4	25782.1	15325.9	19153.7	11766.1	34095.1	25940	25309.8
A0A0D9QYI0	Metallothionein	226537	287632	299834	257793	267380	394760	244801	200097	218553	191899	165974	202869
A0A0D9QYI1	Uncharacterized protein	221768	237880	218556	252578	207099	253938	223272	237206	225668	221390	203233	218620
A0A0D9QYI5	JmjC domain-containing protein	6857.24	5263.49	6951.53	4926.33	3934.95	Filtered	7351.17	12807.5	12801.5	6397.41	6629.41	6047.5
A0A0D9QYJ1	Serine/arginine-rich splicing factor 2	304849	442130	399319	496342	442902	563464	464716	474302	502316	326942	351499	308014
A0A0D9QYJ2	Protein disulfide-isomerase	106992	108806	94664.3	90285.8	79080	59356	106858	137945	134508	170371	173050	151050
A0A0D9QYJ7	Mannosyltransferase	36412.7	21675.4	30731.9	27499.5	27359.9	24175.2	32719.6	32541.7	32446.4	19437.4	24383.5	25127.9
A0A0D9QYK8	C2H2-type domain-containing protein	50292.9	119317	64686.9	134099	92502.5	154682	Filtered	174983	131002	96674	82044.6	80682.9
A0A0D9QYL1	DNA-directed RNA polymerase subunit beta	60053.5	51687.1	54077	55790.8	60054.9	63616.4	51534.3	43887.9	46960.1	44791.2	41836.9	44740.6
A0A0D9QYL4	SEC14 like lipid binding 1	17461.3	22284.1	19114.8	25104.9	Filtered	22659.5	15891.9	23272.6	22759.2	32905.8	26520.5	28709.2
A0A0D9QYL6	2-oxoglutarate and iron-dependent oxygenase domain-containing protein 1	4919.99	10153.5	5368.68	Filtered	Filtered	Filtered	8141.43	10516.6	8422.88	15956.3	15182.8	16102.3
A0A0D9QYL7	Rab-GAP TBC domain-containing protein	7363.12	12402.4	12351.5	15202.6	12084.3	19654	18054.6	11354.4	18313.2	8429.99	10568.3	8149.28
A0A0D9QYL8	SURP and G-patch domain containing 1	22085.3	31455.3	24170.2	27639	29809.4	29130.2	19579.8	19095.2	16639.7	15683	23650	15191.9
A0A0D9QYM1	Septin 9	193916	204092	216732	173196	176020	168624	148219	170142	173631	254912	221473	184134
A0A0D9QYM3	Cleavage and polyadenylation specificity factor subunit 5	96253.9	86957.8	88376.3	87204.4	92863.8	102216	80429	101649	95548.4	77171.9	84617.2	84731.3
A0A0D9QYM5	Autocrine motility factor receptor	40499	52074.1	42008.6	37349.1	37795.8	47124.2	34827.8	27027.2	27437.4	25659.3	22248.1	27730.8
A0A0D9QYN9	Signal transducer and activator of transcription	26667.3	17684.3	21841.7	13718.6	3285.83	24185.8	13553.6	22656.1	22496.7	10446.8	23377	22946
A0A0D9QYP0	Structural maintenance of chromosomes protein	94001.8	97833.1	96257.3	84226	81589.5	87134.9	87494	93574.6	90762.9	91850.9	87106.3	95445.2
A0A0D9QYP6	Tudor domain-containing protein	136980	103549	114919	121454	81121.9	83694.3	109632	112914	99591.7	75587.8	77465.2	82458.5
A0A0D9QYQ6	Aldolase_II domain-containing protein	49429.9	36907.2	73254	52921.2	59667.6	68388.9	27956	Filtered	Filtered	21651.1	36321.7	49716.6
A0A0D9QYQ9	Uncharacterized protein	Filtered	44834.2	47972	Filtered	93012.4	Filtered	Filtered	16695.5	37980.7	72626.9	67165.5	40437.1
A0A0D9QYR0	Saposin B-type domain-containing protein	114355	108900	124586	94493.2	119030	113173	106327	96875.6	107944	105219	86392.8	90613.4
A0A0D9QYR5	Citrate synthase	180789	149317	161910	180740	160618	133687	186286	162747	162459	410639	350538	155485
A0A0D9QYR9	Histone acetyltransferase	12265.1	6821.22	9436.62	13055.9	9997.49	5816.85	8734.17	16203.5	7942.99	24916.5	31512.9	18451.1
A0A0D9QYT0	Nuclear receptor 2C2 associated protein	551988	559866	512381	574596	621142	692337	491981	445828	450302	463261	430509	455616
A0A0D9QYT1	Uncharacterized protein	60502.6	291971	162855	131324	130795	135969	93563.5	185414	201038	5923.96	24412.3	54713.2
A0A0D9QYT4	Integrin_alpha2 domain-containing protein	151544	157763	155569	160928	180813	167288	172741	106562	100396	124138	125584	115634
A0A0D9QYT6	Uncharacterized protein	60710.9	58415.4	54367.2	70011.9	59213.9	73206.9	51264.6	58650.5	60824.5	55839.9	51671.9	52378.3
A0A0D9QYU0	UBA_e1_C domain-containing protein	30556.3	27981.1	29457.4	38106.1	28215.5	25546.2	28078.3	33012.9	28971.1	40433.3	32419.8	34223.5
A0A0D9QYU3	Protein lin-7 homolog	324368	318791	285250	376415	366645	382012	281072	235424	269277	175594	177793	206450
A0A0D9QYU5	Myosin light chain 6B	175768	160505	172010	116632	143320	44189.3	69566.8	257774	139345	2991191	2.39966e+06	1.05849e+06
A0A0D9QYV0	RNA-binding protein with serine-rich domain 1	70732.5	72646.1	79377.3	59778.7	55801.7	50565.9	52594.2	78422.9	98431.3	170681	147090	146408
A0A0D9QYV1	Uncharacterized protein	3497.08	Filtered	4996.87	Filtered	Filtered	Filtered	Filtered	Filtered	Filtered	4616.63	Filtered	2466.37
A0A0D9QYV4	Uncharacterized protein	14525.9	10245.6	6781.88	8307.8	7256.01	10989.7	7763.21	4870.1	5694.44	7066.46	Filtered	15277.4
A0A0D9QYV5	Uncharacterized protein	34873.5	35556.7	28222	33381.8	18755.8	22405.4	24159.9	29346.9	22208.3	61888.7	52654	36239
A0A0D9QYV6	PDZ domain-containing protein	2440.09	Filtered	Filtered	Filtered	8234.45	17547	5411.33	9163.76	7281.73	4635.59	8689.02	6081.55
A0A0D9QYV7	Uncharacterized protein	39912.9	42684.5	36803.9	39448.9	31625.9	38023	40737.6	51420.7	40615	61123.8	70440.7	60497.6
A0A0D9QYW2	Uncharacterized protein	135911	131642	116561	108057	120236	78311.8	108554	116486	102971	236634	209149	152924
A0A0D9QYW3	RNA helicase	169531	168094	134131	171063	137306	163945	89833.8	106371	98071.8	168942	162528	113333
A0A0D9QYX7	Glutathione-dependent dehydroascorbate reductase	107260	89880	117425	99850.5	97741.9	81341.5	82004.6	83288	97686.4	69852.9	77057.9	70295.3
A0A0D9QYX8	Uncharacterized protein	55137.5	55805.1	54267.9	42642.8	29674.7	56801.2	14995.7	33305.7	39518.7	68757.7	74036.1	54410.4
A0A0D9QYY1	Uncharacterized protein	Filtered	Filtered	Filtered	Filtered	Filtered	Filtered	Filtered	Filtered	Filtered	19756	29019.6	18075.1
A0A0D9QYY5	Eukaryotic translation initiation factor 3 subunit M	76930.9	78636.5	90899.6	64186.5	70348.4	51490	68167.5	109107	88290.6	194812	138736	155358
A0A0D9QYY6	Coatomer subunit epsilon	154982	143902	120164	135172	198884	121664	122098	103494	112983	133116	119061	131619
A0A0D9QYY7	TLC domain-containing protein	22691.3	24761.7	18249.3	22958.1	23365.2	22260.5	15276.9	13552.2	15428.6	12039.1	13324.5	17929.8
A0A0D9QZ01	Uncharacterized protein	61461.8	62113.9	54540.1	59319.5	52234.5	58196.8	68573.5	61485	56601.9	59458.4	63316.1	59211.9
A0A0D9QZ02	Uncharacterized protein	109390	89433.2	113688	117111	104678	100386	133788	117432	99429	103708	100604	86898
A0A0D9QZ04	Protein kinase domain-containing protein	92739.8	97142	80232.2	92650.4	107292	78146.7	89707.8	87531.7	89541	81434.4	83869.9	95757.9
A0A0D9QZ06	G2 and S-phase expressed 1	12362.5	16242.2	16503.7	13426.8	15202.4	15703.8	10196.3	11958.3	9979.87	9535.04	10146.7	8220.62
A0A0D9QZ14	Diacylglycerol kinase	Filtered	Filtered	Filtered	Filtered	Filtered	Filtered	Filtered	Filtered	Filtered	20329.2	16883.3	Filtered
A0A0D9QZ15	Tetratricopeptide repeat protein 38	45494.5	41293	49813.1	45343.2	46212.8	48782.6	31268.4	30511.3	31901.1	41065.2	43395.4	42095.5
A0A0D9QZ19	PYM homolog 1, exon junction complex associated factor	45342.4	47224.1	48496.7	43520.8	43831	40992.2	49039.9	60632.2	55150.1	57921.7	64799.9	65882.9
A0A0D9QZ21;A0A0D9RIQ9	ORM1-like protein	107262	112036	113206	111944	125248	148253	133289	74124.5	93347	49559	55450	44268.9
A0A0D9QZ22	Alpha-ketoglutarate-dependent dioxygenase FTO	55167.2	55124.3	51166.4	57913.7	63660.2	53052.2	54132	47720.6	46437.3	56092.6	54574	56890.2
A0A0D9QZ24	SAP domain-containing protein	82232.5	95271.1	105773	91305.2	96286.9	111029	98485.9	136230	75605.5	167413	133378	109975
A0A0D9QZ25	CREB regulated transcription coactivator 1	3710.75	9705.75	9711.48	14702.7	12695.5	13149	19133.3	16939.8	16832.9	10149.9	13646.8	10749.5
A0A0D9QZ26	UBC core domain-containing protein	11168.7	11457.1	17186.4	17027.8	26129.9	19037.3	14056.9	13172.4	12871.1	6760.78	7386.11	17205.8
A0A0D9QZ33	Non-specific serine/threonine protein kinase	58344.1	60006.8	64972.1	66922.8	55905.2	68603.5	69716.8	71407.9	62583.1	59139.7	54608.4	57926.7
A0A0D9QZ34;A0A0D9RPD9	DNA helicase	41753.3	34015.5	44042.2	41836.6	47508.2	34603.5	39999.1	34524.3	32759.1	48434.3	41891.4	41835.2
A0A0D9QZ38	Tetraspanin	51247.5	38790	41285.8	37866.3	47637.3	22206.6	34952.5	37978.6	43894.7	1.69019e+06	1.27867e+06	173985
A0A0D9QZ46	Ataxin-10	127920	109835	136942	114927	118726	127933	110837	107290	112468	110023	98455.1	95691.5
A0A0D9QZ60	Methyltransferase like 7B	37802.4	34084.7	21272	27058.3	27482	32706.8	44743.1	41769.9	33689.6	24848.8	32299.3	25471.2
A0A0D9QZ65	Peptidylprolyl isomerase	18296	33575.2	25359.4	26024.3	27187.9	19421.4	22984.3	53428	38266.3	153728	117968	89393
A0A0D9QZ69	Uncharacterized protein	50311.8	51075.8	47165.6	38038.1	42670.2	35388.8	40549.8	47877.8	44305.6	67211.9	61196.4	55132
A0A0D9QZ71	Inositol-3-phosphate synthase 1	94872.6	84172.9	80377.1	75373.8	60380.1	77535.9	50713.5	56453.7	47474.7	81394.4	73584.2	81958
A0A0D9QZ73	CD59 glycoprotein	422737	384938	423654	369893	443000	401861	290097	257512	282227	402340	307383	301185
A0A0D9QZ74	Uncharacterized protein	106062	105886	88941.6	84426.9	88926	77488.5	81186.8	82748.7	70922.1	73440	163174	94265.8
A0A0D9QZ89	U6 snRNA-associated Sm-like protein LSm4	500646	433059	432875	420474	413513	436248	452538	475019	542156	317389	407680	398400
A0A0D9QZ96	RanBD1 domain-containing protein	33035.4	43956	43699.7	36238.4	46869	42306.5	32983.6	36753.4	34225	38154.5	27440.3	40235.2
A0A0D9QZ97	Terminal nucleotidyltransferase 4B	4167.25	5799.63	Filtered	4024.76	Filtered	4944.51	4213.18	Filtered	Filtered	Filtered	2877.83	2165.64
A0A0D9QZA0	Cell cycle associated protein 1	176721	188826	169594	180162	167440	220654	175514	155714	192608	150969	163519	162092
A0A0D9QZA2	5'-nucleotidase, cytosolic II	80744.1	72881.3	69332.4	67156.4	65109.4	61133.7	71746.2	79446.1	71374	107409	87466.4	90785.5
A0A0D9QZA6	RNA cytidine acetyltransferase	88450.6	95247.8	101737	94317.9	103220	110687	110297	78502.6	98129.4	79383.8	74484.1	69708.1
A0A0D9QZB4	NCK associated protein 1 like	1.08418e+06	1.03588e+06	1.15119e+06	1.466e+06	1.06895e+06	1.08229e+06	1.40292e+06	1.12664e+06	1304165	866711	1.04712e+06	640117
A0A0D9QZB7	Uncharacterized protein	296436	355947	363616	310806	345195	375040	356131	259073	301046	258378	214499	183381
A0A0D9QZB9	HEAT repeat containing 3	32382.6	2481.36	38217.3	60101.8	7935.15	Filtered	6391.07	23317	10145.6	37296.9	34301.9	17160.2
A0A0D9QZC2	Integrin_alpha2 domain-containing protein	108168	106899	117752	89246.1	67727.8	73568.7	79093.4	82781.5	98738.8	163301	167009	136751
A0A0D9QZC7	Uncharacterized protein	31055	50498.1	39652.3	33633.8	41779.8	41807.1	22780.9	22734.6	23449.9	34346.9	30692.3	33104.3
A0A0D9QZC8	ADP ribosylation factor like GTPase 3	Filtered	Filtered	Filtered	Filtered	Filtered	Filtered	Filtered	Filtered	Filtered	350009	181666	19361.2
A0A0D9QZD1	Coatomer subunit zeta	212555	321607	316737	300004	195512	108219	51863	444565	364769	263186	302274	326650
A0A0D9QZD3	Uncharacterized protein	266417	252955	255125	248071	264119	289561	274228	219967	246002	211507	201943	163673
A0A0D9QZD7	Catalase	92915.1	84472.3	83048.7	97960.4	102124	84590.4	82732.4	90053.4	80447.8	85832.8	76880.8	80156
A0A0D9QZD8	Uncharacterized protein	108749	104828	100631	94405.3	104025	83881.7	109261	94695.3	91674	98890.6	111737	111190
A0A0D9QZE0	Uncharacterized protein	36587.7	29489	27680.1	33752	28784.1	25707.6	31395.1	42684.8	37063.6	23576.3	27229.7	29876.9
A0A0D9QZE7	Methylthioribulose-1-phosphate dehydratase	77653.2	91830.3	86994.4	84857.2	90180.6	84815.3	89258	82483.5	87335.7	59250.5	62952.6	69951.7
A0A0D9QZF1	Helix-destabilizing protein	240888	233934	240983	243383	295465	153189	288863	250775	297980	368175	414440	322999
A0A0D9QZF2	Dihydrolipoamide acetyltransferase component of pyruvate dehydrogenase complex	37191.2	38856.8	41519	40824.6	43034.8	36621.9	41262.3	50385.6	42180.6	37965	41823.9	37591.3
A0A0D9QZF5	CD44 antigen	66558.9	67155.1	67245.7	56314.4	60044	53855.5	50578.6	68374.4	64938.5	117426	130621	81063.4
A0A0D9QZF6	CUE domain-containing protein	20576.5	21393	24604.9	Filtered	3368.25	Filtered	10990.4	38151.6	24686.6	53823.5	30265	22342.6
A0A0D9QZF9	Parvin beta	17784.2	21592.5	23623.2	35900.2	11137.6	29461.2	21602.7	17854.4	19812.8	18951	19643.9	16156.4
A0A0D9QZG4	Uncharacterized protein	31702.9	35884.2	32921.6	35245.9	40158.7	41159.5	34342	31296.9	30835.1	30351.4	26604.3	28957.6
A0A0D9QZH2	SEC7 domain-containing protein	46761.8	43552.6	43079.2	43176.4	50943.8	40390.3	36807.6	35101.5	38264.5	46228.5	43444.2	46045.7
A0A0D9QZH3	Spermatogenesis-associated protein 20	41216.7	45818.7	42136.2	58069.8	48543.9	46523	56190	37468.7	45990.1	32249.2	36923.1	21581.8
A0A0D9QZI2	Uncharacterized protein	47925.3	45442.2	49750.4	44418.2	99102.4	35212.1	83806.3	100990	83350	147591	141843	124206
A0A0D9QZI6	UBZ1-type domain-containing protein	14930.3	17514.7	20343.9	Filtered	16031.7	16171.1	Filtered	11022.1	Filtered	18314.8	16212.2	Filtered
A0A0D9QZI9	60S ribosomal protein L18a	115993	103636	137964	87603.4	71864.1	112606	133064	134220	113305	679487	498199	161517
A0A0D9QZJ6	COMM domain-containing protein	44188	40626.3	34701.7	40077.8	30217.3	37827.9	41133.5	34433.1	34384.8	41912.2	59079.1	49981.4
A0A0D9QZK0	RISC-loading complex subunit TARBP2	10829.5	12852	14716.6	10257.6	9735.28	6919.36	7118.89	10505.1	8562.55	10090.5	11132.3	9275.76
A0A0D9QZK1	Uncharacterized protein	55003.8	54520.9	51200.4	51691.9	58494.1	52678.5	63017.2	46586.4	52221.1	47851.9	52484.2	57483.2
A0A0D9QZK6	ANK_REP_REGION domain-containing protein	18607.2	21768.1	17894.2	32491.2	28399.8	29336.8	14842.4	13871	16928.1	23431.9	21749.5	18680.9
A0A0D9QZK7	Uncharacterized protein	127206	144961	159366	118313	125269	90715.4	123108	137050	112327	180559	165127	189328
A0A0D9QZK8	Uncharacterized protein	119436	147945	38187.3	20431	26675.8	43082.3	110911	62745.9	73422.7	73091.5	55862.9	70067.9
A0A0D9QZL8	Uncharacterized protein	134103	134290	134601	126019	133672	112075	122314	164936	145200	155503	158493	179538
A0A0D9QZL9	Uncharacterized protein	16835.4	14258.1	15801	8678.2	13433.3	14633.2	6656.97	11897.5	10994.1	17401.8	12910.2	9070.62
A0A0D9QZM0	Uncharacterized protein	31083.3	29502.1	33298.7	30585.8	30162.1	53290.6	29314.6	28317.2	36594.7	35926.3	40017.3	23072.2
A0A0D9QZM1	SAMM50 sorting and assembly machinery component	80259.8	33639	67688	64010.7	58702.9	54232.8	47840.1	60193.5	40416.5	75624.8	74187.1	62654.9
A0A0D9QZM2	Uncharacterized protein	116796	93239.5	107218	106643	120784	110538	115305	86078	97187.5	83293.2	75865.6	91414.8
A0A0D9QZM3	Uncharacterized protein	206010	225473	250109	183830	239241	169254	181629	198275	187978	238571	222137	232898
A0A0D9QZM4	MYG1 exonuclease	75601	72254.1	60279.4	65732.8	69935.7	62315	69911.5	101134	94696.1	117303	108112	128470
A0A0D9QZM8	O-GlcNAcase	67121.6	64383.2	73627.1	49359.4	62730	62399.3	49903.8	57061.5	67068.3	67349.9	67807.8	57112.1
A0A0D9QZM9	Sperm associated antigen 9	87220.6	76170.7	78406.1	81045.6	72723.9	87421.5	86265.4	84764.1	88392.8	85029.7	85739.4	77948
A0A0D9QZN0	Nucleophosmin/nucleoplasmin 3	285601	225780	234235	170566	205204	158293	178494	108430	139012	189530	139807	93249.4
A0A0D9QZN2	Nucleoside diphosphate kinase	88225.9	83410.4	112028	72529.8	76099	49764.3	90664.5	122384	104446	574717	609058	203806
A0A0D9QZN3	Nucleoside diphosphate kinase	137685	159246	243159	103205	101182	38744.2	97662.2	236307	130716	1.02617e+06	758215	510968
A0A0D9QZP0	Separase	23413.1	26697	23083.9	23013.8	20793.3	24485.2	14003.2	20250.4	17624.7	20591.5	20923.7	18443.2
A0A0D9QZP3	WD_REPEATS_REGION domain-containing protein	16811.1	5051.29	16290.9	11367.3	15081.5	Filtered	13247.5	11514.8	16390.5	48690.3	40451.3	19744.8
A0A0D9QZQ3	Uncharacterized protein	91101.5	83047.6	81717.6	79316.1	94610.8	77619.5	77991.5	59815.5	53334.1	62807.4	60532.5	65428.6
A0A0D9QZQ5	Uncharacterized protein	21885.9	22280.3	29324.5	22132.2	13618.9	16955.3	25302.8	31752.2	30129.8	39509.3	40702.7	33546.6
A0A0D9QZQ7	Uncharacterized protein	60127.1	42434.4	30433.9	56056.9	28519.8	20103.2	Filtered	19708.1	19021.8	46774.4	46918.9	60274.2
A0A0D9QZR4	Sidoreflexin	136450	132265	144061	153662	184271	167439	161462	137477	143529	99406.3	96254.8	102357
A0A0D9QZR7	Uncharacterized protein	345196	361518	357512	347460	365482	405279	381955	317161	348481	254285	229757	260321
A0A0D9QZS1	Aminotran_1_2 domain-containing protein	41738.2	60466.6	51930.4	31383.4	41737.6	37936.4	16589.8	18668.4	15622.2	57794.6	57234.6	47808.2
A0A0D9QZS3	Uncharacterized protein	9717.85	8880.29	7969.97	Filtered	7828.67	10152.3	Filtered	Filtered	Filtered	6241.35	5804.22	5992.65
A0A0D9QZS8	L51_S25_CI-B8 domain-containing protein	55856.8	62320.2	50079.2	57297.7	55037.7	43958.5	44238.8	58213.4	55104.7	122190	85543	79862.6
A0A0D9QZS9	Uncharacterized protein	85103.3	98898.6	96578.9	80259.2	88137.4	83445.9	50234	69606.2	59510.3	151200	133412	52541.2
A0A0D9QZT3	Tensin 2	10965.6	8323.22	3526.38	Filtered	4544.37	Filtered	Filtered	Filtered	Filtered	13818.2	4547.41	8062.77
A0A0D9QZT4	Uncharacterized protein	239263	233548	242746	217054	145915	207222	221053	215001	217905	267188	271209	178398
A0A0D9QZT5	6-phosphogluconolactonase	167549	168880	166135	187440	186487	155071	156547	162368	119474	163111	161459	141416
A0A0D9QZT6	RRM domain-containing protein	142429	147778	140352	139875	153413	144521	139091	108050	129831	77598.1	72507.9	106925
A0A0D9QZT8	Solute carrier family 27 member 1	70586	66178.6	68989.8	79992	62349	67129.4	57394	52341.9	55812.6	40617.7	46985.6	49991.4
A0A0D9QZU0	JmjC domain-containing protein	51430.6	40982.3	45101.6	45424.5	51692.1	44777.3	33064.1	40075.9	59061	39328.7	58441.3	49723.1
A0A0D9QZU2	Vacuolar protein sorting-associated protein 35	95621.4	86025.3	101421	87093.4	95667.4	91329.6	80880.2	82181.6	89281.4	98264.7	95956.3	78026.6
A0A0D9QZU3	Tetraspanin	26366.3	13274.3	8665.9	18665.9	7852.8	14901.5	24169.3	19557.3	32520.6	23093.2	33583.6	34375.1
A0A0D9QZV6	IF rod domain-containing protein	43601.1	42538.1	36983.8	51425	Filtered	84142.8	61887.3	107040	90997.4	207341	144873	91383.5
A0A0D9QZV9	Tumor protein p53-inducible protein 11	12409.4	8241.31	18282.6	Filtered	Filtered	Filtered	Filtered	9687.36	Filtered	40723.3	32750.8	31096.3
A0A0D9QZW0	RING-type E3 ubiquitin transferase TRIM5	68061.3	62144.3	67545.2	58227.6	47607.3	62155.4	53452.9	29811	32170.8	118581	106070	80987.8
A0A0D9QZX0	ESCRT-I complex subunit MVB12A	36845.3	63767.3	59835.6	74010.9	74340.4	103507	62520.1	62985.2	62247.9	60359.9	54537.2	43908.7
A0A0D9QZX2	Coilin	13818.7	16803.9	17528.5	16579.2	16370.8	16208.5	10099.9	15162.6	15964.5	17712.9	18998.2	18260.6
A0A0D9QZX8	Carboxypeptidase	29835.8	26077.9	25226	21510.6	24884.9	10350.7	13333.7	23450.7	18532.1	75424.1	80118.4	50275.6
A0A0D9QZY1	Uncharacterized protein	58384.5	66773.6	68980.6	59218.7	62232.2	51605.2	54200	76182.6	65679.4	117743	97394.8	96974.2
A0A0D9QZY4	Peripheral-type benzodiazepine receptor	Filtered	27585.7	20337.6	Filtered	30268.4	Filtered	Filtered	Filtered	Filtered	628836	573882	100879
A0A0D9QZY6	PKS_AT domain-containing protein	57141.9	113923	64473.8	56731.1	55065.7	39464.2	60234.4	92225.4	84909.3	188148	186658	147318
A0A0D9QZZ5	Uncharacterized protein	312167	287286	293574	291069	335082	375230	360211	276542	332687	185335	167230	231244
A0A0D9QZZ9	39S ribosomal protein L34, mitochondrial	37515.2	40981.3	45739.2	28484.4	24009.5	17821.7	Filtered	30453.4	Filtered	79333.7	61528.4	40328.4
A0A0D9R000	Tudor domain-containing protein	54244.8	59406.6	50352.8	52127.1	37887.4	46366.9	55410.5	43899.1	45529	42107.7	45391.2	47004.1
A0A0D9R002	Uncharacterized protein	21762.4	18207.2	20828.2	19186.8	23619.4	23325.8	17260.1	17057.9	18240.5	12179	12263.3	11669.6
A0A0D9R003	Mitogen-activated protein kinase 8 interacting protein 1	Filtered	Filtered	1325.98	Filtered	Filtered	Filtered	Filtered	Filtered	Filtered	6308.33	5744.23	3871.44
A0A0D9R007	Mitochondrial ribosomal protein S23	46731.8	16690.9	44255.5	42705.6	32948.4	13037.1	49262.3	32099.4	45163.5	52232.5	51070.9	24068.9
A0A0D9R008	Arf-GAP domain-containing protein	40910.2	26917.8	32908.8	46200.5	32899.8	31239	37158.8	44260.3	40421.8	25456.1	24373.4	22817.3
A0A0D9R009	Uncharacterized protein	200676	141158	207169	156164	169179	130787	73186.7	87919.9	93269.3	120415	86396.7	103720
A0A0D9R011	NADH-cytochrome b5 reductase	156487	146896	133293	164875	138638	117891	211852	183370	159229	145368	187995	157343
A0A0D9R012	CWF19 like cell cycle control factor 1	65273.6	60835.9	58604.9	56005.3	59595.7	54617.9	58692.5	60176.3	59751.4	68430.4	62913.8	67192.4
A0A0D9R014	Serine/arginine-rich splicing factor 1	264279	260736	243479	232874	256389	193840	280159	243317	278315	278827	196240	267112
A0A0D9R015	Dynein light chain	187141	161943	169954	204665	207415	191990	168612	174469	157613	162809	161941	156593
A0A0D9R023;A0A0D9RQ67;A0A0D9RWN2	Uncharacterized protein	61186.5	73326.9	60526.7	73520.1	77486	68976.3	62900.4	60847.2	63116.4	53087.4	48228.8	57290.9
A0A0D9R027	RRM domain-containing protein	30738.8	16003.3	28308.1	17088.8	24576.1	21816.1	19200.9	19699.5	20963.6	39996.8	39458.2	25291.7
A0A0D9R028	Ribosomal RNA processing 7 homolog A	101939	75993.8	78534.5	92075.5	72102.2	89791.9	66133.7	77994.9	57633.3	65694.8	78188.8	74914.5
A0A0D9R033	Inhibitor of nuclear factor kappa-B kinase subunit alpha	41920.7	42005.1	28797.1	36357	39167.6	36484.9	31065.1	26421.1	22288.1	18825	17822.3	21871.5
A0A0D9R036	Myosin IXB	20428.2	22365.3	19125.6	22289.4	24581.3	25214.1	24412.2	16057.6	20550.8	15538.8	15310.2	16670.3
A0A0D9R038	PHB domain-containing protein	211236	196181	230292	194824	196638	216075	210737	190120	206166	127614	145288	162912
A0A0D9R042	Uncharacterized protein	7482.74	20797.8	23860.5	51430.8	Filtered	30053.8	35421.2	49894.6	32147.5	11162.1	21308.4	41312.6
A0A0D9R043	Dynamin-binding protein	7236.89	13032.1	12079.2	11077.6	12921.5	18964.5	8156.76	8684.87	12671.4	7313.14	6679.5	7192.7
A0A0D9R050	Autophagy-related protein 13	1155.17	8751.71	6937.48	4678.35	4833.51	11116.3	8302.88	11928	7911.3	4184.93	5406.58	1449.05
A0A0D9R051	Rho GTPase activating protein 1	249828	224800	232631	286907	241971	240834	274005	233964	243453	227239	228449	266153
A0A0D9R055;P13647	IF rod domain-containing protein;Keratin, type II cytoskeletal 5	Filtered	Filtered	Filtered	Filtered	Filtered	Filtered	Filtered	13403.3	Filtered	361449	302662	52266.5
A0A0D9R056	Uncharacterized protein	71195.5	73095.1	76986	60494.3	59873.1	63993.4	62298.2	70844.9	68051.4	72975.3	69573.6	77990.1
A0A0D9R059	HDAC_interact domain-containing protein	21536	31805.1	16228.5	7911.86	7901.67	11901.9	10423.3	14533.4	12133.3	21317.5	22513.7	25114.6
A0A0D9R064	Arf-GAP domain-containing protein	70573.9	57059.1	83510.9	54733.9	55524.5	62830.9	44475.8	39669.3	47660.5	68733	69659.7	45299.7
A0A0D9R068	Uncharacterized protein	70802.2	61937.5	52098.8	82965.7	72910.8	63895.4	79357.8	75086.2	70949.1	61180.9	73025.4	58426.8
A0A0D9R071	Complex I-B14	10698.6	10967.4	9026.69	6712.68	5640.17	Filtered	3742.49	14891.6	11162.5	52820.4	59408.4	33682
A0A0D9R076	Uncharacterized protein	339394	164715	272605	255275	182663	208765	325952	205447	238734	16164.3	27863.1	77923.3
A0A0D9R077	Solute carrier family 35 member E1	71519	66452.4	57607.9	89195.8	96050.9	84503.4	84419.6	75418.1	66703.1	64571.1	66869.4	63591.9
A0A0D9R080	Alpha-galactosidase	69907.3	58722.2	82993	66100.9	57387.6	59782.2	55107.5	78500.3	42224.3	203761	177957	119286
A0A0D9R082	Uncharacterized protein	126044	132129	98619.7	105940	113350	86398.2	112527	130735	122628	207293	183480	183280
A0A0D9R091	Aspartate aminotransferase	85898.8	88050.2	79051.2	89527.8	87019.1	61055.7	72035.5	68955.2	67920.3	84160.3	89328.4	58456.1
A0A0D9R093	Uncharacterized protein	74395.3	74224.6	73651.5	80082.9	74743.3	76000	64580.7	58863.3	71438.3	64894.9	84636.5	53592.7
A0A0D9R0A5	Protein-serine/threonine kinase	90997.2	78575.8	72046.2	69974.2	61802.3	54825.6	41531.2	75374.7	61097.9	193788	171107	116441
A0A0D9R0B2	Uncharacterized protein	108647	126528	109793	98414.3	125908	36460.5	101210	149490	121295	161946	151793	140904
A0A0D9R0B4	Uncharacterized protein	11251.6	17682.2	14353.8	19820.4	17581.1	19853.6	10817.4	16114.1	17076.3	6803.62	13606.9	8506.39
A0A0D9R0B8;O43790;P78385;Q14533	IF rod domain-containing protein;Keratin, type II cuticular Hb6;Keratin, type II cuticular Hb3;Keratin, type II cuticular Hb1	22463	32169.4	22801.1	6575.84	34377.3	29954.7	13159.4	11111	13118.7	31315.5	31231	36935.8
A0A0D9R0C0	FAD-binding PCMH-type domain-containing protein	146210	126121	122467	161717	183984	169781	181620	151391	149479	91602.8	91787.6	101713
A0A0D9R0C3	dTMP kinase	108419	123182	125071	136554	124710	124536	122842	118036	116679	110174	106393	108986
A0A0D9R0C4	Cysteine protease	11114.5	14978.6	Filtered	8737.5	14116.6	7248.86	7181.62	27531.5	19983.9	105242	76482.3	62700.2
A0A0D9R0C7	Uncharacterized protein	59020.6	65069.4	66001.2	61997.7	78015.4	84012.7	69123.4	57762.1	69296.8	47696.4	42765.8	55322.3
A0A0D9R0D0	Transcription elongation factor SPT4	191250	203314	251192	235606	512071	297312	337016	134348	171491	87976.4	143735	62101.8
A0A0D9R0D2	Protein kinase domain-containing protein	133706	93581.8	105818	117649	77633.1	70580.1	77770.7	31000.7	37587.5	2598.73	4983.06	7568.14
A0A0D9R0D7	Uncharacterized protein	15594.5	15162.2	11750.3	11692.9	12125.2	10122.4	12568.1	18076.8	11434.5	25677.4	20502.3	28015.8
A0A0D9R0D8	AP-1 complex subunit mu-1	87490.1	77877	79061.7	73705.6	67811.6	53103.6	84163.8	81249.9	68472.5	103833	112105	98787.2
A0A0D9R0E2	Septin-2	108774	105003	119861	72181	97978.8	82958	108047	80549.7	110692	118713	138039	107258
A0A0D9R0E6	Uncharacterized protein	Filtered	Filtered	Filtered	Filtered	Filtered	Filtered	Filtered	11162.4	Filtered	58668.3	57146.5	39049.3
A0A0D9R0E9	Ribonucloprotein	139137	128396	92514.5	66440.1	59225.2	35631.1	85526.7	95456.2	70336.5	558519	447138	221283
A0A0D9R0F0	Proteasome 26S subunit, ATPase 3	111015	137309	124392	106560	139499	123826	106365	123986	111998	203605	161233	200159
A0A0D9R0F2	High density lipoprotein binding protein	117380	125587	132214	113118	110814	101536	101266	108412	105814	147918	142581	138396
A0A0D9R0F3	ATP-dependent DNA helicase 2 subunit 1	240541	236432	257819	215897	252307	206994	251472	276627	274017	363324	371429	320661
A0A0D9R0F4	Uncharacterized protein	38581.9	39030.7	29644.1	31207.8	24047.4	65481.4	53619.5	25746.8	32893.8	11450.9	19880	16344.5
A0A0D9R0F6	Uncharacterized protein	10148.6	9478.39	8951.12	8619.59	8757.73	6749.84	9540.52	9598.99	6086.83	32255.4	35140.2	14924.5
A0A0D9R0F7	Tropomyosin 4	28898.3	29930	Filtered	8664.25	Filtered	Filtered	13351.9	Filtered	Filtered	Filtered	Filtered	34956.3
A0A0D9R0G3	Phosphomannomutase	42254.7	38383.6	34290.3	34140.3	46762.2	32384.8	23380.4	22910.5	Filtered	25430.7	26913.4	31860.8
A0A0D9R0G8	RNA polymerase III subunit H	14068.8	9744.93	18780.6	14457.6	13273.4	17413.6	11092.4	5872.7	7279.24	11596.1	11935.6	8915.94
A0A0D9R0H2	Complex I-30kD	117742	141993	30499.9	92592.2	90828.1	35611.1	70075.5	100302	86646.7	223465	174907	251599
A0A0D9R0H6	Aconitate hydratase, mitochondrial	137758	128194	132630	119773	143359	112610	149023	174405	171575	192920	187695	168962
A0A0D9R0I0;Q6KB66	IF rod domain-containing protein;Keratin, type II cytoskeletal 80	428424	466259	386855	531447	585144	597975	481591	262926	330099	23314.8	40264.5	119223
A0A0D9R0I1	Uncharacterized protein	58634.1	40320.9	53737.1	52108.8	23156.5	34300.1	43658.9	38250.7	37020.3	111086	95555.6	51501.9
A0A0D9R0J1	Zinc finger CCCH-type containing 7B	80372.3	82806.5	79157.8	85891.1	67257.8	67545	64229.4	63658.8	69413.4	27031.4	38325.6	47563.2
A0A0D9R0J7	RanGAP1_C domain-containing protein	122591	106435	121956	115262	127880	127395	101740	106063	122981	123095	131535	105356
A0A0D9R0J8	E3 ubiquitin protein ligase	36965	47419.6	41443	49664	37285.4	36291.4	50992.3	47461.4	49642.3	39774.4	41558.5	42804.3
A0A0D9R0K6	Protein FAM33A	49812.6	44555.3	48893	48654.5	47010.3	49831.7	47364.5	51383.8	50438.1	30344.4	33180.4	30655.3
A0A0D9R0K9	LRRcap domain-containing protein	48259.7	38771.7	44904.1	52144.1	52735.3	48449.9	38566.5	39479.5	43587.1	54878.9	52441.7	55555.5
A0A0D9R0L1	Phosphatidylinositol 4-kinase type 2	18225.3	38100.8	41900.5	14492.3	118543	78035.5	37352.5	12727.9	47620.8	26164.3	21666.8	48657.8
A0A0D9R0L3	Nucleoporin 160	72931.9	71613.3	86478.9	68956.4	70882.3	62876.8	74320	93630.5	80800.5	37464.1	46268	57545.6
A0A0D9R0L4	Histone acetyltransferase	17935.5	23966.4	26411.1	14542	17554.1	34784	11737.9	12624.9	14632.1	24001.4	23070.7	21074.6
A0A0D9R0L8	RING-type domain-containing protein	396614	362570	394964	373118	494167	533262	426850	303519	313750	339914	314418	199145
A0A0D9R0L9	4-hydroxy-2-oxoglutarate aldolase, mitochondrial	96531.7	74938.7	88374.5	91687.5	77572	86803.7	84020.4	113739	151183	136184	70911.3	127326
A0A0D9R0M0	X-prolyl aminopeptidase 3	44345.2	46384.2	38695.1	46135	49038.9	49957.9	30309	32839.3	39473.4	33169.9	39387.4	30919.2
A0A0D9R0M3	Protein SMG8	10524.8	14336.7	12283.1	8613.59	13280.4	13110.3	6437.46	8159.48	11447	16508.6	21027.5	12605.7
A0A0D9R0M5	Uncharacterized protein	73086	92152.6	64093.7	58845.3	68563.8	83840.2	62467.4	57767.7	57230.3	51331.2	59843.7	67592.3
A0A0D9R0N1	MMS19 nucleotide excision repair protein	111675	110260	105275	78993.6	111258	94200.9	85714	94200.5	86985.6	72324	75803.7	94236.6
A0A0D9R0N5	Clathrin heavy chain	135055	122879	142502	112884	135460	104959	134357	149191	141325	284942	275093	201416
A0A0D9R0N6	Exosome component 1	47041	58600.5	58640.3	42268.4	40081.4	40939.5	41742.6	66256	53868.2	104113	102330	105046
A0A0D9R0N8	TPR_REGION domain-containing protein	219609	170203	177783	143161	177916	164799	170744	217294	197860	253118	288552	218928
A0A0D9R0P2	NUC173 domain-containing protein	84189.9	106135	95314.1	91825	100543	96600	95471.2	98038.3	100731	84898.5	88335.1	103591
A0A0D9R0P9	Uncharacterized protein	40458.7	34798.7	38667.5	20427.7	49420.9	23807.7	34058.8	18021.5	26570.2	26935.5	29268.6	15070.3
A0A0D9R0Q0	Protein-tyrosine-phosphatase	2340.26	Filtered	1747.47	Filtered	Filtered	Filtered	Filtered	Filtered	2888.81	18160	15095.8	16098.6
A0A0D9R0R0	Solute carrier family 25 member 17	51530.1	51708.7	66970.2	49017.6	72185.3	70704	92177.9	32896.3	44537.3	29167	28134.4	15076.7
A0A0D9R0S5	1,4-alpha-glucan branching enzyme	28541.4	32237	29346.9	27848.4	34458.7	33278.7	37560.6	26417.1	30073.2	37003.2	48022.1	29593.1
A0A0D9R0S6	Uncharacterized protein	60607.8	69648.2	60771.4	62423.7	62272.1	77182.8	80557.5	52520.9	51663.3	42270.4	38166.8	46956.2
A0A0D9R0S9	Uncharacterized protein	18127.6	20920.4	19420.9	20943.3	13627.6	21664	16504.9	16370.6	20147.2	13057.3	15562.9	16604.2
A0A0D9R0T9	Solute carrier family 11 member 2	13736.3	18449.9	14015.4	22963.7	12286.8	30367.2	19159	24876.3	23071.2	18202.8	15323.3	16578.1
A0A0D9R0U2	Uncharacterized protein	167827	148329	131190	226802	136130	178721	125438	138548	155306	177913	163527	142692
A0A0D9R0V0	Tankyrase 1 binding protein 1	36959	43014.7	41241.4	39494.4	44749.8	45826.2	41923.4	32249.5	40451.6	40088	44535.1	36885.3
A0A0D9R0V1	Kinesin family member 1A	46946	50170.2	58460.5	35404.5	40737.4	73793.5	30679	25728.4	45453.8	33369	25588.1	44490.3
A0A0D9R0V8	BCAS3 domain-containing protein	66652.6	86338.6	84259.9	110315	89617.2	117630	65089.4	81116.6	97857.7	45426.6	50331.2	67537.5
A0A0D9R0W0	FACT complex subunit SSRP1	273733	318987	303040	320495	301315	310054	322776	325804	313852	242222	252138	265843
A0A0D9R0W8	Methyltransf_11 domain-containing protein	24690.6	21625.3	22587.1	16344.2	20385.3	Filtered	17219.3	61433.5	44195.1	174980	122172	104936
A0A0D9R0X1	DMAP_binding domain-containing protein	41940	52202.1	46140.3	60039.7	57186.2	63267.5	52355.9	50244.6	49640.5	42681.5	35441.9	35478.5
A0A0D9R0X9	ADP-ribosylation factor-like protein 6	17702.1	12816.9	16119.2	16921.1	21068.9	21416.5	17711.5	15983.5	22584.2	8095.56	14598.7	17535.2
A0A0D9R0Y0	HTH La-type RNA-binding domain-containing protein	36719.7	43737.2	47270.8	47185.3	47126.1	48280.9	46037.4	51845.9	44153.8	47196.3	54010.9	35758.2
A0A0D9R0Y1	SAP domain-containing protein	Filtered	Filtered	Filtered	Filtered	Filtered	6369.37	Filtered	15015.7	Filtered	27226	21132.1	13030.7
A0A0D9R0Y5	Glypican-1	28549.3	48224.1	49155.1	13483.1	11164.8	Filtered	Filtered	Filtered	Filtered	38277.6	19005.6	41165
A0A0D9R0Y7	LIM zinc-binding domain-containing protein	Filtered	Filtered	Filtered	Filtered	Filtered	2197.37	Filtered	43260.5	17101.9	69810.7	59981.8	26272.2
A0A0D9R0Z1	Ceramide synthase 5	49620.5	46548.5	34566.6	25488	26278.1	16586	32900.9	42651.1	21565	27178.2	26057.2	43788.9
A0A0D9R0Z2	zf-Tim10_DDP domain-containing protein	124066	122358	138259	112552	110992	123221	117884	102541	129365	172415	162390	165115
A0A0D9R0Z4	NADH dehydrogenase [ubiquinone] 1 alpha subcomplex subunit 10, mitochondrial	72287.8	68424.1	84432.4	59976.8	65353.3	58739.2	83142.6	40671.3	50154.2	40400	41781.4	23920.4
A0A0D9R110	Palmitoyltransferase	20851.5	26877.9	28490	29021.9	22408.9	29190.8	32709.5	23412.4	28923.8	13730.5	18762.9	14080.1
A0A0D9R111	Adenylosuccinate lyase	74474.6	8749.47	10217	Filtered	Filtered	Filtered	Filtered	64253.9	6494.45	108481	104229	58456.5
A0A0D9R112	Rac GTPase activating protein 1	40819.6	52904.3	66489.2	54938.9	42676.2	41493.1	29819.6	42270.1	23263.4	45778.1	40699.2	33932.7
A0A0D9R115	Thioredoxin domain-containing protein 14	112701	112377	115872	108643	112924	120078	91335.3	83907.3	106486	95347.5	102448	116796
A0A0D9R116	Coproporphyrinogen oxidase	49669.6	38809.9	38437.2	43696	54429	50003.2	44143	39997.5	49272.7	43192.9	38622.9	40955.3
A0A0D9R121	Uncharacterized protein	60266.2	58171.2	62823.2	56439.1	57779.9	56396.9	58243.5	48271.9	48446.1	59467.1	58096.4	59491.1
A0A0D9R123	Uncharacterized protein	77313.2	77297.1	75668.8	76266.2	61566.2	71892.2	91216.8	75253.5	75604.6	66032.4	63999.8	68956.1
A0A0D9R125	Histone deacetylase	6013.27	11555.8	14212.5	Filtered	7674.3	6134.18	Filtered	Filtered	Filtered	10176.9	6544.95	8698.12
A0A0D9R134	Uncharacterized protein	105563	124739	112748	112651	192717	119120	115758	65307.8	89600	35194.2	39490.9	56037.4
A0A0D9R137	Uncharacterized protein	32497.7	36038.8	28142.7	37757.3	34791.2	45839	35914.9	28478.5	33947.2	31725.6	16508.5	26181.1
A0A0D9R142	dCTP pyrophosphatase 1	71689.4	82661.5	81693.8	83077	69380.6	82522.5	73456.4	69409.2	66497.3	82439.1	87976.1	84349
A0A0D9R144	TBC1 domain family member 23	58964.5	76253.4	77414.7	68869.2	77241.1	84369.5	95857.5	78400.1	85102.2	59055.2	49603.9	79624.1
A0A0D9R149	Nitrilase family member 2	20011.7	20251.3	16600.9	13013.1	12448.2	6319.88	10071	18452.5	16312.8	74769.6	65194.3	41071.9
A0A0D9R155	PPM-type phosphatase domain-containing protein	39028.5	68014	39896.7	20042.2	14910.6	21863.1	58282.8	50264.6	42081.5	87788.3	78569.9	43693.6
A0A0D9R162	Transmembrane 9 superfamily member	27237.5	27924.2	36119.4	19216.3	19451.7	36985.9	26413	27285.4	37289.7	135081	133605	57418.3
A0A0D9R163	NCKAP5 domain-containing protein	7220.93	4397.49	5906.35	Filtered	2552.23	Filtered	4055.57	Filtered	4363.82	5669.61	8562.29	6209.25
A0A0D9R164	Mitochondrial rRNA methyltransferase 1	33830.8	39475.1	38300.6	43342.1	42145.2	42081.3	37732.5	36078.7	33728	15412.3	15371.9	20985.4
A0A0D9R171	TPR_REGION domain-containing protein	51849.2	49142.5	44887.5	54706.9	58085.8	49182.8	66041.2	61092.6	57685.1	57653.8	59970	55955.2
A0A0D9R173	Uncharacterized protein	21572.9	25877.6	31958.3	23183.2	25127.5	25790.7	17157.5	23387.1	27929.2	26050.8	22103	22213.2
A0A0D9R186	Rab-GAP TBC domain-containing protein	68297.3	62741.4	53475.4	83250.2	83689.3	76023.8	62179.1	54933.3	56741.5	56025.5	60369.9	48148.9
A0A0D9R188	Acetyl-CoA carboxylase 1	77782.1	81295.8	75409.4	73446.1	71969.6	76636.2	74588.5	79774.9	76067.8	85646.9	82721.9	75033
A0A0D9R190	GYF domain-containing protein	71420.7	70239.2	79238.4	70154.1	70445.8	66524.8	49329.6	63831.4	62232.6	68020.6	89663.9	65572.5
A0A0D9R192	WIZ zinc finger	95925.8	124500	87034.8	126790	126911	114994	95757.5	101153	98783.5	71433.3	91405.9	74300
A0A0D9R196	A-kinase anchoring protein 8 like	36855.3	29432.4	47685.2	38481.9	35001.1	36368.3	37002	43263.1	38077.7	23791.6	44399.6	41794.7
A0A0D9R197	Aminotran_5 domain-containing protein	90079.5	102728	100463	95877.5	86260.2	135045	90879.5	83853	86850.2	40872.5	47928.2	62392.1
A0A0D9R198	Oxysterol-binding protein	32506.7	36160.1	34932.3	27108.1	31113.5	34189.5	26533.8	38597.8	35931.7	49652.8	54862.7	52895.6
A0A0D9R199	A-kinase anchoring protein 8	Filtered	Filtered	Filtered	Filtered	Filtered	Filtered	Filtered	228.789	Filtered	5314.99	5846.15	5243.12
A0A0D9R1A3	PB1 domain-containing protein	208945	199896	173868	240863	259114	254771	194800	168645	163406	157727	155802	140720
A0A0D9R1A5	PAT1 homolog 1, processing body mRNA decay factor	32621.2	44731.2	41837.3	56426.8	61856.3	58773.7	64589.3	90477.3	91588.4	65649.5	51898.5	67147.6
A0A0D9R1A9	t-SNARE coiled-coil homology domain-containing protein	14769.9	Filtered	12052.2	16409.8	16999.2	Filtered	Filtered	14422	Filtered	19510.8	13671	9366.1
A0A0D9R1B2	39S ribosomal protein L16, mitochondrial	180323	148897	131778	116528	118155	118861	124184	122268	122848	111391	158417	139633
A0A0D9R1B4	Kinesin-like protein	Filtered	Filtered	Filtered	Filtered	Filtered	Filtered	Filtered	Filtered	Filtered	36868.4	29873.7	12202.5
A0A0D9R1B7	Uncharacterized protein	69142.9	96451.8	63100.3	78880	70322.1	101264	75814.4	66373.8	70927.7	37223.8	47977.4	44256.3
A0A0D9R1C3	Synergin gamma	55905.6	75847.1	68112.4	39763.6	73699.8	63425.5	52213.2	32094.1	42692.3	36951.4	32189.1	5065.14
A0A0D9R1C4	Uncharacterized protein	29308.1	32068.8	23048.3	29316.7	29771.7	31371.9	27926.6	25427.6	25879.1	20942.6	22881	24823.4
A0A0D9R1C9	Major vault protein	194057	173741	162537	207589	200529	207073	209034	194237	189578	143430	148535	146803
A0A0D9R1D2	RNA helicase	79524.7	96727	91315.5	98623.2	90591	87278.9	83834.5	124026	113530	108688	112877	77644.4
A0A0D9R1D4	Homeobox domain-containing protein	14561.5	Filtered	19221.5	22017.2	Filtered	Filtered	Filtered	15706.9	Filtered	25270.7	33044.5	22935.2
A0A0D9R1F0	HEAT repeat-containing protein 6	40540.8	41692.5	32281.9	28559.5	29986.9	25349.4	28007.7	22017.8	29680.7	24971.9	30594.1	30344.6
A0A0D9R1F1	Protein kinase domain-containing protein	48568.8	44722.3	36652	47739.1	40006.7	51256.6	45027	38292.5	38094.3	34232.8	26833.1	39480.2
A0A0D9R1G0	Aldehyde dehydrogenase 18 family member A1	81026.2	71380.1	89852	73091	74396.9	73121.9	81405	92366.5	76862.8	83963.6	75001.4	89238.3
A0A0D9R1G2	Tubulin alpha chain	653828	222692	135743	203428	420098	369946	477501	234931	342422	486614	407647	594633
A0A0D9R1G5	Tubulin alpha chain	595434	542391	590028	492345	594723	487710	565082	628468	580715	1282245	1290492	805221
A0A0D9R1H2	Sorbin and SH3 domain containing 1	17556.2	16711.2	17037.4	21726.8	24374.4	22163.3	25907.2	24551.3	25331.8	11015.3	8005.06	16170
A0A0D9R1H5	Fructose-bisphosphate aldolase	283423	267012	252967	245904	285396	192909	270384	253848	252240	454686	384294	291902
A0A0D9R1H6	PDZ and LIM domain 1	353121	378645	340072	439664	285046	330681	313734	271438	281547	253779	235810	175637
A0A0D9R1J1	Uncharacterized protein	58172.1	52445.5	60543.8	25942.1	27237.6	24217.5	20078.3	27392.9	20962.5	65727.1	65173.1	69682.3
A0A0D9R1J8	5'-AMP-activated protein kinase subunit gamma-1	159862	104203	89773.1	113451	95134	123718	103399	61313.3	77029.7	57041.2	64563	64101.2
A0A0D9R1K1	Mitogen-activated protein kinase	133945	124000	119955	122347	150242	92617.4	156445	108907	116352	122760	86087.1	125189
A0A0D9R1K5	Coronin	34122.7	18727.3	25623.1	20999.9	24876.5	17690.9	26068.3	27591.6	22164.8	23677	24730.1	20050.6
A0A0D9R1K8	Uncharacterized protein	46844.7	30945.4	37522	20772.2	28462.4	23693.1	16309.4	18680.8	22294.6	44954	49688.2	33938.1
A0A0D9R1L5	Nucleolar complex protein 3 homolog	74417	72967.3	70460.4	73751.4	77583.6	53432.5	63626.7	70599.8	75594.6	81858.7	88612	87154.4
A0A0D9R1N4;A0A0D9RV83	Uncharacterized protein	364741	311871	357319	258050	310039	239416	313403	251809	272352	433462	477126	349115
A0A0D9R1N6	Peptidylprolyl isomerase	590057	460068	449316	509069	545820	641792	477170	569480	571712	332121	296638	405818
A0A0D9R1P0	Coiled-coil domain-containing protein 86	30999	41797.6	34457.8	23760.1	27938.2	25544.1	12793.7	27825.1	22835.3	36361.7	31295.4	37331.5
A0A0D9R1P1	Uncharacterized protein	22046.1	26124.1	17552.9	24767.9	16335.8	27610.9	Filtered	29619.8	22577.7	27003.2	16827.6	30102
A0A0D9R1P7	RNA helicase	120840	113572	117987	120408	128060	128599	135354	124613	120856	93126.4	92815.4	92445.5
A0A0D9R1Q0	Uncharacterized protein	46935.3	56795.2	46913.6	59846.8	53472.2	52121.7	44554.7	52897.2	57771.4	106955	123911	83230.8
A0A0D9R1Q7	Pre-mRNA-processing factor 19	111481	111044	98560.5	104125	99257.4	89253.1	105816	104074	92756.5	118921	114649	120717
A0A0D9R1R1	Cyclin-T1	45072.6	38695.4	39628.1	27600.8	32570.9	42852.7	Filtered	24125.1	27321.3	17817.2	19765.1	28601.9
A0A0D9R1R2	Uncharacterized protein	33330.2	459963	31261.7	38871.5	55999.1	86131.3	35969.8	16051.9	155981	55662.9	46363.9	65800.3
A0A0D9R1R4	TRASH domain-containing protein	69346.8	157538	90143.6	81210.9	91683.2	162772	65868.3	69349.6	58090	550137	368966	157400
A0A0D9R1R5	AP complex subunit beta	163017	171299	191003	167256	230900	173606	196299	156612	163576	165811	196810	167951
A0A0D9R1U4	Centrosomal protein 55	101145	99862.9	86870.2	124481	129718	115927	76522.2	111103	81031.2	59628.3	3375.13	19382.1
A0A0D9R1U7	Activated leukocyte cell adhesion molecule	Filtered	Filtered	Filtered	Filtered	Filtered	Filtered	Filtered	Filtered	Filtered	110238	47687.5	Filtered
A0A0D9R1U9	VPS37 C-terminal domain-containing protein	Filtered	12151.6	Filtered	Filtered	7681.77	Filtered	Filtered	Filtered	12844.9	6213.72	15157	15222.6
A0A0D9R1V0	Eukaryotic translation initiation factor 3 subunit C	200303	194362	182686	189601	182381	169636	199255	199145	183231	205297	208490	210959
A0A0D9R1V2	E3 ubiquitin-protein ligase CBL	11541.6	Filtered	14635.7	Filtered	Filtered	Filtered	Filtered	10841.5	Filtered	39591.1	29835.1	23006.9
A0A0D9R1V5	Myoferlin	82378.1	83776.9	81384	86340.2	89724.1	87591.4	89200.9	84113.5	87730.3	81379.9	85411.5	78831.7
A0A0D9R1V9	Ataxin 2 like	36341.7	44356	40125.7	45729.2	42014.4	50577.6	44666.5	47238.6	44510.2	47479.6	48757.3	40904.6
A0A0D9R1W1	Notchless protein homolog 1	65460.5	63355.2	62258.1	53360.8	46057.8	35945.9	39827.7	59778.7	61289.2	67753.7	90858.7	80983.9
A0A0D9R1W6	ATP-dependent 6-phosphofructokinase	69230.5	75556.4	67851.1	65135.4	59055.8	61481.7	77748.3	71666.6	59554.6	85014.9	76348.3	68558.5
A0A0D9R1W7	Elongation factor Tu	152913	120703	144830	99326.2	113422	103130	132063	215425	158183	213405	226908	193060
A0A0D9R1W9	Integrin-associated protein	42486.9	76991.6	64697	44853.6	15667.2	Filtered	30886.1	55478	62942.5	164391	130113	98335.6
A0A0D9R1X6	Very-long-chain enoyl-CoA reductase	372221	405154	384537	407989	388162	448584	407813	378456	412541	229332	210979	346677
A0A0D9R1X9	DNA ligase	22675.2	21758	22198	19652.2	22648.3	25497.1	22406.6	26114.7	21873.2	28807.8	26015.3	29584
A0A0D9R1Y1	J domain-containing protein	89196.5	90209.3	96803.8	117856	102679	102896	189745	190431	172660	78619.2	84920.9	83558.1
A0A0D9R1Y8	PDZ domain-containing protein	93056.8	94657.1	93534.5	117136	104553	115775	92253.8	95121.5	95668	92554.8	100476	71523.6
A0A0D9R1Z3	Protein kinase C	23650.8	26814.6	22759.4	31004.8	28711.2	25820.1	22248.1	23298.2	19037.1	32508.1	23369.6	20232.3
A0A0D9R1Z4	Rab GTPase-binding effector protein 2	16721.8	10991.5	14209.3	12693.8	13592	12455.1	Filtered	8528.72	10275.2	10866.8	9860.32	11760.2
A0A0D9R1Z7	RNA helicase	66957.1	52062.9	36814.4	88416.3	62474.5	23608.6	56090.7	56477.1	25890.8	95474.2	157520	68004.9
A0A0D9R203	Cellular inhibitor of PP2A	46293.8	58231.7	50663.9	62966.4	64509.9	49359.7	55677.5	42561.3	54150.3	35600.4	38934.5	48220
A0A0D9R209	TGF-beta activated kinase 1 (MAP3K7) binding protein 1	26434.3	21061.9	11627.5	20283.9	Filtered	20537.6	12471	11353.8	11533.2	21184.9	17298.7	16571.9
A0A0D9R215	Protein kinase cAMP-activated catalytic subunit alpha	121357	102878	87188	104300	95933.8	83757.3	97908.7	106607	92631.9	93287.8	94238.2	74506.8
A0A0D9R217	WD_REPEATS_REGION domain-containing protein	70777.5	65625.8	37944.2	57862.7	65733.9	21752.2	7815.84	50892	46563.8	24938.1	22412.6	36000.3
A0A0D9R221	Uncharacterized protein	10428.6	11632.4	7207.33	15179.9	Filtered	8360.7	14562.2	Filtered	Filtered	15216.8	16822.7	11211
A0A0D9R226	Uncharacterized protein	Filtered	Filtered	Filtered	Filtered	Filtered	Filtered	Filtered	Filtered	Filtered	11095.6	4822.76	6954.19
A0A0D9R227	PCI domain-containing protein	148104	137391	156727	90431.8	100431	66877.3	134195	174135	126067	361526	443822	302258
A0A0D9R229	DNA dC->dU-editing enzyme APOBEC-3G	54290.1	49505.2	53057.4	52076.1	49436.4	28951.7	49349	62785.2	51893.3	98861.2	97168.1	76702.9
A0A0D9R230	Uncharacterized protein	250121	214527	264499	199326	223793	183722	190853	244688	251871	264920	316543	213004
A0A0D9R241	Uncharacterized protein	449721	429754	410013	529758	496835	373463	423460	357874	416345	596512	589720	364285
A0A0D9R246	DNA damage-binding protein 1	88466.4	88923.6	89570	82577	82932.3	69222.5	85062.2	97429.8	97555.6	103215	95474.7	113588
A0A0D9R249	Exportin 6	11894.4	12379.3	9426.81	10562	10875.6	9877.26	12806.1	10018.1	11762.4	11364.2	11150.4	9846.52
A0A0D9R252	ATP-dependent dihydroxyacetone kinase	63976.1	65383	60092.4	90850.5	105508	83836.4	85583.9	68890.7	73593.6	55334.5	55555.4	59503.9
A0A0D9R253	Extended synaptotagmin 2	41553.5	34381	43681	43447	54249.7	55152.2	64827.7	41853.4	45948.9	19733.3	22110.6	24314
A0A0D9R259	Uncharacterized protein	35292.4	37661.8	29312.1	40022.7	37136.5	39035.8	30907.8	32659.9	33370.2	31673.8	31597.9	31299.9
A0A0D9R266	Uncharacterized protein	56171.7	70121.2	63311.9	78409.5	62234.9	73869.9	49012.6	79061.1	57049.3	54945.6	50950.7	72511.1
A0A0D9R272	RRM domain-containing protein	37574.4	52146.8	60829.7	36952.2	33713.5	44883.2	19322.4	32517.9	26556.6	143703	117401	68770
A0A0D9R273	Ubiquitin-protein ligase E3A	86544.9	67162.5	70014.2	72870.8	83262.1	87574	83041.4	61368.5	71517.1	43652.4	53561.1	52806.1
A0A0D9R279	J domain-containing protein	64971.6	72922.6	67677.3	67130.9	67863	51038.3	77856.5	76725.8	72691.5	87295.2	74220.1	59346.4
A0A0D9R280	Mitochondrial Rho GTPase	35378	42267.6	37458.5	25078.6	35099.6	34592.3	41762	36377.5	37670.9	25340.7	29239.8	29368.4
A0A0D9R282	B-block_TFIIIC domain-containing protein	13879.3	17132.6	18530.5	16608.5	15694.2	11374.2	9684.63	13159.6	12221.8	17885	24008.5	19558.6
A0A0D9R286	HECT domain-containing protein	Filtered	6213.66	5801.88	Filtered	Filtered	Filtered	Filtered	Filtered	Filtered	17413.5	12869.1	Filtered
A0A0D9R299	Non-structural maintenance of chromosomes element 1 homolog	Filtered	Filtered	Filtered	Filtered	Filtered	Filtered	Filtered	Filtered	Filtered	72124.2	48492.7	12193.9
A0A0D9R2A0	Methylthioribose-1-phosphate isomerase	156039	148480	108797	141458	154579	121761	139253	121344	127187	148143	126706	140085
A0A0D9R2A7	GYF domain-containing protein	25873.9	34091.3	30493.7	37479	33402.4	35873.8	32646.4	33816.5	29914.7	29359.8	30692.5	28865.8
A0A0D9R2A9	Transmembrane protein 258	136276	88641.5	135750	88582.4	225466	134341	146974	82956	108107	109144	65459.1	42705.6
A0A0D9R2B2	Flap endonuclease 1	40083	37654.5	29771.3	43305.8	23604.7	13438.5	33844.6	37228.2	29359.4	39155.3	56852.6	40208.4
A0A0D9R2B7	Uncharacterized protein	43999.1	29408.8	26028.1	41944.2	32919.7	33420.3	32115.5	25009.7	32106.7	24791.4	16854	20284
A0A0D9R2D3;A0A0D9SE11	Ferritin	220798	286766	237803	196800	286582	259593	129784	76387.8	77389.7	168883	187256	186196
A0A0D9R2D4	SUN domain-containing protein	63569.8	54940.5	63010.2	64829.5	58868.3	57343.4	65281.5	74887.9	76688	69621	67615.1	74606.3
A0A0D9R2D5	Rho GTPase activating protein 17	288737	285100	281463	327649	281056	414696	279474	247076	275146	192223	153661	223717
A0A0D9R2D8	Ring finger protein 135	9050.32	10279.2	4370.45	Filtered	4577.05	9037.04	3873.63	3639.68	Filtered	3569.62	7330.72	8179.49
A0A0D9R2D9	Uncharacterized protein	133875	136871	164848	141115	123544	133398	116476	125881	122795	139247	116359	118234
A0A0D9R2E0	Syntaxin 10	Filtered	11056.8	52180.4	Filtered	Filtered	Filtered	Filtered	29337.1	31398.4	77213.4	82860	57534.1
A0A0D9R2E3	Uncharacterized protein	4606.61	15317	21767.1	11483.3	14974.3	11383.6	11406.9	12730.9	9503.06	7845	9391.45	10680.7
A0A0D9R2E5	GTP-binding protein 1	16635	20998.2	15825.2	12952.5	18333.2	Filtered	Filtered	34600.1	34524.9	101858	92309.3	73877
A0A0D9R2E8	tRNA (guanine(26)-N(2))-dimethyltransferase	16854.4	19535.8	16335.8	13195.7	15878.4	15970.7	14071.4	16715.8	18178.1	25032.5	23094.7	23836.9
A0A0D9R2F4	Mitochondrial import receptor subunit TOM22 homolog	77802.6	71609	92841.2	55111.9	60712.7	81810.2	43365.7	81842.8	59565.5	321628	323804	179292
A0A0D9R2F6	Inner centromere protein	9781.18	12149.5	9539.25	7775.75	9147.16	11304.5	6829.2	5442.58	6647.15	11563.3	11414.6	8909.38
A0A0D9R2F7	HECT-type E3 ubiquitin transferase	23326	22413.2	21777.9	20223.6	17392.1	24556.2	19578.5	16828.5	18464.8	15552.9	15572.2	17336.9
A0A0D9R2G2	Uncharacterized protein	212239	201724	202099	159113	166928	131805	176511	201159	173443	288315	304432	246420
A0A0D9R2G8	39S ribosomal protein L59, mitochondrial	145694	151328	163964	116935	134864	93717.3	100431	126555	124303	182408	189654	148855
A0A0D9R2H3	UV excision repair protein RAD23	105624	104323	106804	91337.8	105902	113307	95347.5	81829.1	85981.4	95433.1	99168.2	111532
A0A0D9R2H5	Calreticulin	311129	302831	293444	222110	323320	184787	310990	290206	305536	528515	493249	428594
A0A0D9R2H7	Lys-63-specific deubiquitinase	Filtered	Filtered	Filtered	Filtered	Filtered	Filtered	Filtered	Filtered	Filtered	73948.3	35078.2	12226.8
A0A0D9R2I0	Phenylalanine--tRNA ligase	82560.2	69536.2	79765.1	63352.8	91156.8	92079.6	77066.3	53123.4	65201.8	58518.2	63361	63558.8
A0A0D9R2I6	Asparaginase-like protein 1	66030	65059	59255	65040.8	71186.1	72763.7	71864.3	45559.8	53135.6	57287.6	49913.8	53517.8
A0A0D9R2J6	AHNAK nucleoprotein	224716	212427	207662	214487	204085	225282	216246	209254	198820	218596	220610	175371
A0A0D9R2J7	Uncharacterized protein	116628	136903	146761	133517	116288	87198.8	103716	141330	119707	Filtered	57150.6	141107
A0A0D9R2K0	Kinesin motor domain-containing protein	32520.4	33034.9	38080.9	42793.9	29736.7	47982	41262.9	38241.8	34330.3	36753.6	47324.5	34614.9
A0A0D9R2K3	Uncharacterized protein	132325	125220	142763	99306.8	202523	149378	186971	141752	166956	122428	121986	84592.5
A0A0D9R2K6	Cytoplasmic FMR1-interacting protein	197184	209145	202033	165453	143083	139298	130893	147849	127548	230448	221731	226905
A0A0D9R2K7	Uncharacterized protein	19035.9	27465.9	29393.7	24509	20355.8	24167.1	22767.9	24347	22575.5	31276.7	29553.5	25002.2
A0A0D9R2K8	Pleckstrin homology like domain family B member 2	25911.4	22025.1	19158.7	17455.1	17146.7	22444	17153.4	21274.8	12432.1	9427.71	13013.3	16817.7
A0A0D9R2K9	Elongation factor 1-gamma	166999	171545	161512	176230	170086	172380	142333	155953	178814	246735	182576	158409
A0A0D9R2L0	Cytokine receptor like factor 3	28078.6	30558.2	37671.6	41028.8	19239.7	22643.2	51552.1	45691	26583.3	39116.6	44499.5	35097.5
A0A0D9R2L5	Insulin degrading enzyme	104710	86430.9	103893	85706.7	99040.7	86726.8	99181.8	107010	96079.3	137517	118872	129399
A0A0D9R2L6	AB hydrolase-1 domain-containing protein	41012.7	36847.2	40714.7	43083.8	36801.9	30790.9	57450.5	42617.6	45086	39457	49069	31196.4
A0A0D9R2L8	Uncharacterized protein	16441.9	15458.6	17152.7	17048.7	25761	13406.7	11786.7	8114.11	14519.8	9973.9	10431.8	12556.2
A0A0D9R2L9	Metastasis associated 1 family member 2	119991	122469	118375	127310	144804	92065.6	109453	98036.5	96331.5	123545	111790	110806
A0A0D9R2M0	Thioredoxin domain-containing protein	52849.8	45214.9	58238.2	45634.4	74845.4	53063.7	68807.3	63604.8	64278.2	72762.3	65625.2	51911
A0A0D9R2M1	Gamma-tubulin complex component	16022.3	13999.8	13096.4	13514.8	9677.84	Filtered	9248.66	17772.3	8698.97	21226.7	26344.4	23390.9
A0A0D9R2M2	RING-CH-type domain-containing protein	64280.7	62133.8	61399.5	80190.6	66457	79052.6	71108.3	63160.9	63811.6	29822.3	43940.6	34713.1
A0A0D9R2M5	[Histone H3]-lysine(4) N-trimethyltransferase	571057	646584	477888	431648	485851	562552	505548	435933	584171	385908	352341	575712
A0A0D9R2N3	ATPase ASNA1	160851	165260	159583	134620	138755	109761	145238	131034	123084	166170	224359	166334
A0A0D9R2N4	Uncharacterized protein	33867.1	27938.4	35074	32823.5	41798.9	36346.6	41480.4	37572	37856.7	30324.4	31303.9	30218.5
A0A0D9R2N5	VEFS-Box domain-containing protein	12317.5	4660.57	10000.8	8120.44	4301.02	6817.8	Filtered	3762.55	11743.2	12247.4	15650.9	7167.67
A0A0D9R2N9	Uncharacterized protein	39285.7	63867.7	65023.9	63671.8	67657.1	75545.4	67832.4	50483.6	49881.2	72763.8	75854.8	76030.1
A0A0D9R2P0	Protein kinase AMP-activated non-catalytic subunit gamma 2	77681.8	96758.7	104990	110470	41999.4	85430.5	97708.9	74392.8	57725.4	105969	141004	114048
A0A0D9R2P1	Uncharacterized protein	47478.7	50295.9	46696.9	41341.6	42946.9	40932.4	36628.7	38563.6	46055.2	58974.5	54990.1	60939.4
A0A0D9R2P2	Importin N-terminal domain-containing protein	80987.9	46485.4	55681.1	59296.7	56362.8	45717.2	57908.8	43616.5	37869.6	47966.3	47542.7	37188.5
A0A0D9R2P7	Ras homolog, mTORC1 binding	346994	293289	327100	297211	335146	245403	284673	356303	299311	461154	439648	381146
A0A0D9R2P8	Uncharacterized protein	60560.1	43853.3	43654.8	28605.3	Filtered	52154.2	29075.8	7409.74	Filtered	53719.7	52179.3	26758.3
A0A0D9R2Q6	Uncharacterized protein	17226.8	26147.9	20710.9	18586.6	18312.6	9515.8	11259.2	15447.6	18541.1	36063.9	25131.6	21013
A0A0D9R2Q8	WD_REPEATS_REGION domain-containing protein	29102.8	26477.2	31451.4	24441.5	22957.1	26148.9	25201.4	22667.5	20632.2	7031.87	21539.7	24431.3
A0A0D9R2R0	WD_REPEATS_REGION domain-containing protein	33955.9	32024.5	30031.3	35604.8	26901	35268.1	23399	28107.2	28309.6	26769.1	36082.4	28280.2
A0A0D9R2R3	DIS3-like exonuclease 2	98574.8	117108	118839	122092	112909	147521	169401	131202	120412	135414	139548	61253.7
A0A0D9R2R5	Mitochondrial GTPase 1	20202.2	23307	17386.1	11580.1	Filtered	18481.4	11678.1	17325	22249.5	47814.4	48302.7	47847.1
A0A0D9R2R7	Uncharacterized protein	2.88929e+06	3885537	3861117	2.64029e+06	3.08338e+06	3.22058e+06	2.98786e+06	2.622e+06	3.26219e+06	69600.2	280183	1.43861e+06
A0A0D9R2R8	Negative regulator of ubiquitin like proteins 1	20290.6	20012.3	16500.7	18536.4	21368.5	18053.1	16839.9	16241.5	17252.3	51707.5	16422	20750.6
A0A0D9R2S2	Galactosylgalactosylxylosylprotein 3-beta-glucuronosyltransferase	6990.16	Filtered	Filtered	Filtered	Filtered	Filtered	Filtered	16608.4	9556.06	130957	112637	36667.1
A0A0D9R2S3	Amino_oxidase domain-containing protein	29897.8	28711.8	23169.6	29568.3	24470	36742.4	20005.2	25834.7	20424.9	21348.9	21637	23795.1
A0A0D9R2S4	PCI domain-containing protein	56411.4	60985.3	62103.1	55299.5	81971.5	76927.2	65225.1	40651.1	49840.1	29952.1	27114.8	38675.5
A0A0D9R2S9	Enoyl-CoA hydratase, short chain 1	Filtered	Filtered	Filtered	Filtered	Filtered	Filtered	Filtered	Filtered	Filtered	48284.1	40797.3	10024.9
A0A0D9R2T1	Glucosidase II alpha subunit	181282	171890	184968	162948	214902	183946	195501	180346	181649	172433	185665	184351
A0A0D9R2T2	Retinal rod rhodopsin-sensitive cGMP 3',5'-cyclic phosphodiesterase subunit delta	28707.6	21185.4	27357.6	11538.2	28124.8	25758.6	26118.3	40850.1	30160.6	27993.9	34877.9	23287.6
A0A0D9R2T6	Uncharacterized protein	968671	731907	942222	337283	1.22282e+06	408571	406325	211966	170030	575066	446747	114796
A0A0D9R2U0	Uncharacterized protein	Filtered	6746.29	8173.36	Filtered	Filtered	Filtered	Filtered	13081	Filtered	40327.3	38565.7	21875.2
A0A0D9R2U1	Autophagy_act_C domain-containing protein	34525.7	117438	116219	162977	187118	225721	188878	176041	191850	105418	99952.7	70318
A0A0D9R2U3	Uncharacterized protein	27809.7	36517.4	38833.2	33281.8	39525.6	26665.9	40095.4	26690.8	30341.7	51302.8	77458.8	24806.9
A0A0D9R2U5	Uncharacterized protein	16511.3	14809	15411.4	12645.3	12251.1	20076.3	13132.4	11804.3	7067.08	13814.3	21825.3	15258.9
A0A0D9R2U6	RNA helicase	118567	123171	106701	122596	118741	109739	113431	144005	127905	125902	130591	133508
A0A0D9R2V4	Nucleolin	237937	230962	229224	165226	199039	141305	185637	277262	225142	704588	664363	368041
A0A0D9R2V6	Uncharacterized protein	19270	17172.2	12039.1	15046.8	22379.5	14509.2	10794.4	23774.8	Filtered	45659.8	38530.7	41741.2
A0A0D9R2V7	Uncharacterized protein	71273.3	73126.5	78603.9	72779.2	54221.5	81210.7	73300.1	93901.5	92503.8	103527	111342	97830
A0A0D9R2W2	Gamma-tubulin complex component	105811	103624	85356.1	85271.7	91477.3	85404	89634.4	105133	81454.4	80007.3	71929.2	89811.3
A0A0D9R2X0	DUF4477 domain-containing protein	28659.4	14165.1	16437.9	21999.1	21360.7	13445.5	16333.3	19669	20108.2	21501.8	27903.6	27866
A0A0D9R2Z3	Anion exchange protein	47351	45497.7	36038.1	39819.8	41202.2	37283.7	33446.7	31090	32558.6	49457.1	41627.5	42236.5
A0A0D9R2Z9	55 kDa erythrocyte membrane protein	Filtered	Filtered	Filtered	Filtered	Filtered	Filtered	Filtered	Filtered	Filtered	121912	97253.3	93501
A0A0D9R300	Uncharacterized protein	128204	126882	129247	140672	148647	128365	152296	128016	138187	127110	132796	126128
A0A0D9R302	Protein kinase domain-containing protein	38787.3	42410.3	56598.9	46965.4	59453.2	65910.6	85356	40853.2	60093.7	26272.8	28172	25323.3
A0A0D9R303	PUA domain-containing protein	64016.4	80473.1	63584	64949.4	45639.9	48416.8	51140.7	68882.6	51122.8	105474	98623.5	83963.9
A0A0D9R304	TPR_REGION domain-containing protein	69612.2	72212	79186.4	63896.1	67807.5	74419.9	68331.9	73214.6	71582.4	69664.8	66809.2	74670.4
A0A0D9R310	HABP4_PAI-RBP1 domain-containing protein	Filtered	778.483	444.139	Filtered	7069.67	Filtered	Filtered	49166.1	29766.8	60538.3	57904.4	Filtered
A0A0D9R314	DNA-directed RNA polymerase II subunit RPB7	152137	164387	151839	132726	115849	117514	148376	170029	137608	214292	192362	221366
A0A0D9R315	Kinesin motor domain-containing protein	31157.8	30661.7	37852.9	35136.8	35270.6	42363.4	34947.7	35821.6	31813.7	20781.9	25883.2	27349.8
A0A0D9R318	TAF domain-containing protein	28079.1	22597.5	29825.7	21833.4	23607.9	17678.6	16761.4	11951.2	15187	12049.4	14058	15176.9
A0A0D9R320	Aa_trans domain-containing protein	4626.99	Filtered	Filtered	Filtered	Filtered	Filtered	Filtered	Filtered	Filtered	12455.2	10996	12588.7
A0A0D9R322	Uncharacterized protein	28453.7	24512.5	26164.2	32432.5	47097.6	34289.8	28210.2	24806.1	27697.8	23705	23027	20875.7
A0A0D9R324	Inhibitor of nuclear factor kappa B kinase regulatory subunit gamma	36185.3	41500.6	47277.1	51185.4	36746.6	22763.6	42328.1	30252.5	24595.1	41898.4	42043.6	38982.1
A0A0D9R327	Evolutionarily conserved signaling intermediate in Toll pathway, mitochondrial	39501	24893.1	39417.6	32349.4	17581.9	24736.2	17655.4	19087.3	24406.5	23391.5	21842.5	26921.8
A0A0D9R328	Glucose-6-phosphate 1-dehydrogenase	193094	193675	184998	158207	172380	160068	188488	170339	182853	344416	295530	231288
A0A0D9R329	Aa_trans domain-containing protein	142238	186720	172314	122204	146330	142886	114446	115912	106481	119920	105284	171042
A0A0D9R331	Serine/threonine-protein kinase PLK	35714.9	54614.7	57124.6	36653.4	38128.1	56052.8	25915.4	28882.1	19825.8	47256.5	52085.3	37428.6
A0A0D9R333	Uncharacterized protein	Filtered	Filtered	Filtered	Filtered	Filtered	Filtered	Filtered	Filtered	Filtered	93148.5	47732.2	9589.67
A0A0D9R335	Uncharacterized protein	119070	134136	107787	123609	143241	159142	115259	100209	114393	104869	87743.7	92040.9
A0A0D9R337	RING-type domain-containing protein	3020.21	8847.42	6211.65	9128.8	15280.6	Filtered	2146.92	2829.24	11973.8	2959.73	634.728	2644.76
A0A0D9R339	26S proteasome non-ATPase regulatory subunit 1	151434	174370	167708	157211	168048	160132	155222	135369	153757	126813	150593	143253
A0A0D9R340	Ubiquitin-like protein 4A	37884.5	39239.8	37153.8	36010.4	37527.5	26029.5	39406.2	40918	36236.9	46182.5	55895.7	42250.2
A0A0D9R343	Uncharacterized protein	115175	130066	109755	137801	105828	141027	133010	109762	115863	83120.9	87187.3	102527
A0A0D9R344	t-SNARE coiled-coil homology domain-containing protein	48735.1	50249.7	49968.7	48485	49287	41216.8	46497.5	43674.6	38828.2	39031.1	34064.5	41769.9
A0A0D9R346	RFX-type winged-helix domain-containing protein	17529.9	22294.6	11382.5	23375	20959.2	33596.5	28459.4	14784.2	18843.3	924.859	5137.03	10337
A0A0D9R350	Tight junction protein 1	50000.5	59716.4	57108	64278.3	67131.3	70691	67015.5	54294.9	55252.8	52458.2	61611.3	43000.1
A0A0D9R351	Uncharacterized protein	27536.9	25917.4	29700.3	24905.2	17649.6	16438.2	15752.2	29870.3	18310.6	40877	38808.7	42469.9
A0A0D9R354	Solute carrier family 3 member 2	385638	416361	415457	341865	358845	359137	353728	315007	341523	474115	469237	440423
A0A0D9R355	Anoctamin	84142.6	78169.7	63688.1	68726.8	80460.5	68308.3	71872	56719.3	68299.6	41280.5	50093.8	43440.2
A0A0D9R356	BZIP domain-containing protein	5672.36	12622.2	Filtered	15895.2	10358.4	23587.4	27481.6	65461.8	35773.2	17991.3	14121.9	5817.91
A0A0D9R357	Golgi SNAP receptor complex member 1	77252.2	83223	76310.9	71703.2	70485.3	78133.4	47141.5	40310.5	49798.1	28299	23112	43703.9
A0A0D9R358	Glucosidase 2 subunit beta	254303	228238	230841	251496	250160	247504	219383	237512	210235	234433	219838	213692
A0A0D9R360	LEM domain-containing protein	118871	173335	169137	164696	152629	175624	187973	182095	176303	149911	170371	138618
A0A0D9R370	Uncharacterized protein	208952	209158	201146	201308	214776	177669	217956	200893	199960	271015	276770	233173
A0A0D9R381	Uncharacterized protein	225030	221470	157400	150906	146940	178872	178917	152206	149047	174362	213337	165778
A0A0D9R386	Acyl carrier protein	46046.5	33174.1	45714.2	25630.9	13112.3	19640.4	39352.7	25434.9	36386.3	67978.1	78675.1	49736.7
A0A0D9R387;A0A0D9R480;A0A0D9RE13;A0A0D9RSK3	Uncharacterized protein;Uncharacterized protein;Actin alpha 1, skeletal muscle;Uncharacterized protein	1.00062e+06	1.08354e+06	875600	834484	782014	671473	1.08406e+06	940958	1.00153e+06	1.10576e+06	1.25829e+06	1.25491e+06
A0A0D9R388	N-acetyltransferase domain-containing protein	201677	163300	129775	169926	154547	231587	182214	142175	177038	111153	106353	113124
A0A0D9R392	H(+)-transporting two-sector ATPase	102530	115131	112371	100903	114593	88979.4	116164	96965.4	98706.2	141673	149915	134870
A0A0D9R395	Methyl-CpG-binding protein 2	70082.6	61673.5	53326.7	84079	53182.1	90681.9	66539.1	64930.3	66669	43728.2	33839.9	41246.2
A0A0D9R396	Carboxypeptidase D	93868.9	94233.5	98876.5	77890.3	82491.7	70636.3	66080.5	67431.9	66240.5	125001	103530	78277.5
A0A0D9R3A1	Glutamyl-tRNA synthetase	40187.6	39598.8	34155.6	51918.2	55606.5	26161.6	18622.2	32027.2	25471.9	38219.7	24452.8	58720.9
A0A0D9R3A5	Uncharacterized protein	83768.6	90185	84197.7	93593	92353.5	88658.7	95417.8	88884	93384.9	98308.4	97553.8	85497.9
A0A0D9R3A9	Uncharacterized protein	22917.9	40862.1	31475.3	32265.5	28233.9	36593	21589.6	20127.5	21523.7	16101.9	17269.8	21593.5
A0A0D9R3B0	Bleomycin hydrolase	105809	84126.9	88760.2	66633.2	112899	108165	97583.9	79557.2	98773.8	120669	116686	94959.6
A0A0D9R3B7	Transmembrane protein 205	36489.9	30610.5	55275.3	39740.8	46104.6	41598.5	22413.7	43282	32439	52240.5	36336.4	61246
A0A0D9R3B8;A0A0D9RVA7	HTH psq-type domain-containing protein;HTH CENPB-type domain-containing protein	420744	298110	314106	487169	581070	201833	273938	484139	512316	15949.8	63431	149679
A0A0D9R3B9	N-acetyltransferase domain-containing protein	46897	55063.9	56693.9	51256.4	52307.7	45046.6	56352.3	52826.3	54730.6	61849	73371.3	62594.4
A0A0D9R3C5	Low molecular weight cytosolic acid phosphatase	508032	527532	573479	536852	526900	560299	533656	500527	481582	366976	390391	406440
A0A0D9R3C6	Ubiquitin family domain containing 1	190256	221128	191534	195173	178154	226761	218574	178450	178748	151361	163256	180244
A0A0D9R3D2	Coiled-coil domain-containing protein 55	44088.1	59125.1	69135.9	32482.3	53949.9	Filtered	24435.4	42430.9	29972.3	85718	52815.4	80577.7
A0A0D9R3D3	Uncharacterized protein	74678.6	71791.7	110741	77761.1	65490.4	54632.6	80271.3	95780.7	79888.9	96743.4	159942	48934.8
A0A0D9R3E6	ANK_REP_REGION domain-containing protein	18231.4	29750.1	25135.3	24005.6	22645.7	26141.6	19983.1	10401.4	11107.4	10691.8	15835.8	15559.5
A0A0D9R3F9	GB1/RHD3-type G domain-containing protein	36996.5	44422.5	41594.3	43705.1	44881.4	30133.4	44344.4	34756.6	38140.4	39347.5	40262.1	36656.5
A0A0D9R3G2	Reticulon	332991	383552	287149	444291	320267	397350	230610	189822	246126	299601	243517	133865
A0A0D9R3H0	Spindlin interactor and repressor of chromatin binding	33287.4	29725.2	32488	18778.6	19297.4	24653.2	11701.4	17825.4	11763.9	7390.01	14371	15333.8
A0A0D9R3H4	Signal sequence receptor subunit delta	35066.8	37752	37127.3	23398.3	32108.5	Filtered	37842.4	139194	124078	531340	438562	235641
A0A0D9R3H8	Non-specific serine/threonine protein kinase	18986.2	22745.9	19319.9	20379.9	17759.3	18076.4	20739.4	27371.7	20686.2	27943	25847.3	9481.95
A0A0D9R3I0	Isocitrate dehydrogenase [NAD] subunit, mitochondrial	72522.1	67533.4	47338.2	69121.6	29627.7	45203	44967.6	45656.1	35938.7	60069.7	51352.8	55271
A0A0D9R3I4	Uncharacterized protein	9159.02	9287.03	13120.9	9230.73	16682.1	Filtered	8301.02	15303.9	12082.8	18033.4	14426.2	15147.4
A0A0D9R3I7	Cytochrome c oxidase subunit 8-2	128800	95395.4	75339.2	112071	146970	83080.5	102877	43561.7	120276	146203	142697	34142.3
A0A0D9R3I8	Ubiquitin thioesterase	107759	112004	121022	111707	130409	117680	107502	90702.6	119547	115095	97407.7	98014.5
A0A0D9R3J0	Uncharacterized protein	66675.8	44722.9	60111.8	50179	61310.9	38225.2	74516.7	65062.1	61953.7	69861.5	68074.8	63035.5
A0A0D9R3J2	Uncharacterized protein	103460	126196	96709	141666	136243	120268	120917	111489	112843	54481.2	70546	68435.8
A0A0D9R3J3	Uncharacterized protein	37345.6	33320.8	27000.4	21240.9	14203.5	11478.2	27595.1	25561.4	8098.28	37091	48160.8	36388.8
A0A0D9R3J7	B-cell receptor-associated protein	108247	113472	110671	102880	117379	91159.2	95155.8	90033.3	96975.2	92987.9	90786.4	70895.9
A0A0D9R3K0	Eukaryotic translation initiation factor 3 subunit L	112082	116329	114491	104638	113770	105842	103484	107249	109463	108963	119420	115521
A0A0D9R3K5	Macro domain-containing protein	32043.8	Filtered	Filtered	Filtered	Filtered	Filtered	Filtered	44894.9	27438.8	35753.8	54083.3	75748.7
A0A0D9R3L0	Coactivator-associated arginine methyltransferase 1	77343.3	73604.5	67133.5	59726.8	57932.5	45753.8	63471.7	95535.4	86932.7	155233	146603	133506
A0A0D9R3L1	Stress induced phosphoprotein 1	97111.3	98060.2	114286	120601	103153	139827	142969	122541	125590	227380	207276	172118
A0A0D9R3L2	Peroxidase	19676.9	23037.5	23104.4	15884.1	16273.1	18761.8	Filtered	6648.01	9836.04	22725.3	19525	23163.3
A0A0D9R3N2	TPR_REGION domain-containing protein	23902.1	31551	28726.9	21636.9	16571.4	24151.5	20199	23862.8	22363.5	29613.7	30853.5	25466.9
A0A0D9R3N3	3'-phosphoadenosine-5'-phosphosulfate synthase	67871.3	73953.1	56807.6	69104.9	74015.2	68548.6	68011.8	74540.2	67424.4	60295.2	63385.5	64318.5
A0A0D9R3N7	GIT ArfGAP 1	41494.2	45136.7	41321.1	48067.9	47719.9	49332.1	42266.3	36267.5	40443.3	44409.5	45192.4	44028.9
A0A0D9R3P2	40S ribosomal protein S7	714159	777765	721401	726650	741496	791340	651943	666506	734046	636787	530982	618361
A0A0D9R3P3	2,3-bisphosphoglycerate 3-phosphatase	50171.8	38862.7	41031.5	40529.2	41610.9	47340.1	27734.3	21801.1	21954.4	26380.9	22694.8	23693.8
A0A0D9R3P7	GOLD domain-containing protein	21207.2	5209.09	Filtered	Filtered	7142.73	Filtered	Filtered	2859.12	26322.6	25228.1	19250.7	20685.9
A0A0D9R3P9	Protein kinase domain-containing protein	23185.4	32267.4	35677.1	34915	28139.1	12243.7	27045.9	55066.1	35949.9	90670.3	95997.1	58268.1
A0A0D9R3Q2	Dynamin GTPase	85149.8	89462	71005.7	91330	89682.8	89475.4	81917.4	76733.4	76546.3	71868.2	70934.7	79077.4
A0A0D9R3Q6	Queuine tRNA-ribosyltransferase catalytic subunit 1	108560	113790	103163	117477	129028	132377	92040.8	84206	90502.6	77844.8	65872.5	81431.4
A0A0D9R3R1	Nudix hydrolase domain-containing protein	20681.1	4314.11	13393.6	16128	20507	14513.9	15341.1	13931.7	13812	11120.4	10359.8	11995.7
A0A0D9R3S2;A0A0D9R3U2	Uncharacterized protein;Zinc finger family member 783	33458.1	34959	47035.4	26523.4	28099.4	49265.2	21277.1	36686.6	23119.4	7828.33	20469.5	51112.9
A0A0D9R3S3	3Beta_HSD domain-containing protein	62475.5	67673.8	70802.2	48249.6	58441.7	43186.7	50577.7	44344.8	55798.9	70775.3	97998.6	68200.5
A0A0D9R3S5	Uncharacterized protein	152037	147731	157820	149891	148661	150183	173584	158334	152203	156052	159104	156449
A0A0D9R3S7	Uncharacterized protein	5831.43	5315.81	Filtered	Filtered	6934.89	Filtered	Filtered	5127.56	Filtered	14801.7	16760.4	10386.8
A0A0D9R3S9	Solute carrier family 44 member 2	62776.4	54432.3	55160.9	52028.3	68776.4	59228.8	53332.9	60351.6	54397.8	65184.8	61851.5	79201.6
A0A0D9R3T5	Uncharacterized protein	74971.3	53127.1	65393.5	69187.3	78807.2	66642.9	67882.9	60962.8	65388.5	59170.2	63723.2	70901.2
A0A0D9R3T9	Peptidylprolyl isomerase	38891.4	12066	25086.5	11424.2	36271.2	27869.6	Filtered	86666.1	82524.4	256503	240542	124277
A0A0D9R3U6	1-phosphatidylinositol 4,5-bisphosphate phosphodiesterase	42230.6	47172.9	43751.7	45875.5	40504.5	48326.2	45418.2	53716.7	51627.9	55908.4	46084.8	52596
A0A0D9R3U8	Uncharacterized protein	27208.9	48269.8	53342.8	52133.4	47191.9	49250.9	54874.7	69222.8	55776.9	68646	74370.4	38729.9
A0A0D9R3V7	Rho-GAP domain-containing protein	9796.27	13073.2	Filtered	10386.6	Filtered	Filtered	Filtered	Filtered	Filtered	9880.33	3667.01	11356.9
A0A0D9R3W0	TRIO and F-actin binding protein	44700.7	53744.6	54749.9	58853.9	48987.9	65038	66404.4	48142.1	45208.5	42612.6	41977.6	53854.6
A0A0D9R3W4	E3 ubiquitin-protein ligase TRIP12	32099	30234.6	31746.5	28707.7	27240.6	26708	34014.2	32110.3	35114.1	32770.7	32880.2	32401.1
A0A0D9R3W5	Protein disulfide-isomerase A4	294338	289214	302928	253360	246427	168868	236854	343302	305670	525566	518623	415060
A0A0D9R3W7	CAP10 domain-containing protein	48672.8	46112.9	45954.9	48311.9	55337.6	55219.5	50041	31565.9	47608.7	28302.7	34049.5	29376.7
A0A0D9R3X2;A0A0D9S7B7	Periphilin 1;Uncharacterized protein	35768.2	34462.9	40232	38095.6	38590.6	50147.6	38544.2	27952.5	33307	23973.6	20057	31092.1
A0A0D9R3X3	Myosin XVIIIA	23713.2	20434.1	21746.3	19030.9	23341	21897.8	21193.5	17633.2	16582.7	12810.1	8850.28	13284.7
A0A0D9R3X4	RNA polymerase III subunit E	Filtered	Filtered	Filtered	Filtered	Filtered	Filtered	Filtered	Filtered	Filtered	6457.33	3820.36	Filtered
A0A0D9R3X6	[Histone H3]-lysine(27) N-trimethyltransferase	14622.3	11967.7	14085.5	14509.7	15275.5	11515.6	13651.8	13626.2	14515.6	11677.1	12265.8	11583.1
A0A0D9R3X7	Uncharacterized protein	104721	121967	108592	74928.3	78369.1	55590.2	67270.8	34471.1	61125.2	25371.4	27866.1	51903.8
A0A0D9R3Y2	Uncharacterized protein	11074.6	6211.37	Filtered	Filtered	Filtered	Filtered	Filtered	22362.7	17244.8	84585.9	77848.6	25117.2
A0A0D9R3Z0	Sarcosine oxidase	5552.19	1637.04	4860.26	Filtered	1604.51	Filtered	Filtered	5859.43	3190.15	35465.2	26009.8	17658.5
A0A0D9R3Z4	CULLIN_2 domain-containing protein	94652.6	84405.5	88381.5	86776.5	87730.2	75555.9	82430.7	88388.3	87869.9	103954	89507.7	99483.8
A0A0D9R402	Apoptosis and caspase activation inhibitor	46326.5	42653.7	58897	39013.6	48095	54059.8	63412.7	27773.9	40848.7	35179.6	30251.5	30392.3
A0A0D9R403	Uncharacterized protein	75474.2	71156.6	75046.2	75581.6	70399.1	70883.1	72933.7	94147.9	77827.7	93370.5	99565.9	81131.4
A0A0D9R406	Uncharacterized protein	313900	323834	393026	193987	318899	397874	113620	76423.3	116721	278457	250051	263555
A0A0D9R409	ER membrane protein complex subunit 7	Filtered	Filtered	Filtered	Filtered	Filtered	Filtered	Filtered	Filtered	Filtered	33182.6	39023.9	24863.2
A0A0D9R412	Uncharacterized protein	2836.68	3406.6	3215.94	3608.45	3924.25	4775.17	Filtered	1336.59	Filtered	1582.55	Filtered	Filtered
A0A0D9R417	ANK_REP_REGION domain-containing protein	31120.1	26188	32096.9	26224.7	26122.6	19602.6	20636.7	32599	20217.7	35700.3	39503.6	50539.9
A0A0D9R419	ER membrane protein complex subunit 4	66618.8	84068.6	88069.1	76517.7	67634.1	76540.4	58683.9	137262	88126	44876.9	61692	28707.4
A0A0D9R423	U11/U12 small nuclear ribonucleoprotein 31 kDa protein	297726	351464	328261	350902	335455	422502	290044	246779	283731	196102	175091	246270
A0A0D9R424	Vacuolar ATPase assembly integral membrane protein VMA21	34844.6	57623.6	59758.6	43333.4	44143.4	63070.5	66076.5	55735.8	60845.8	13301.4	9807.31	35383.3
A0A0D9R432	Protein KRI1 homolog	24498.7	28026.7	30870.2	32567.8	23972.6	41715.6	33267	23806.3	20455.8	15815.2	19289.8	24036.5
A0A0D9R434	Flotillin	43781.5	47129.6	46173.6	45074.3	42422.6	37835.1	39679.1	44396.7	39520.5	51726.3	54511.3	51277.8
A0A0D9R435	Uncharacterized protein	313245	367957	438386	382213	555972	355376	375476	122584	113717	8284.07	8949.02	35097.8
A0A0D9R436	Nucleolar protein 10	85462.5	79880	65053.8	83137.2	66554.5	63671.9	58703.2	46119.2	49239.1	43488.7	57414.9	51536.2
A0A0D9R443	ERA-like protein 1	64611.5	82485.9	67862.3	60684.5	61260.6	69272.7	39216.9	49613	43967.4	53602.4	58979.2	57505.2
A0A0D9R447	Glycogen synthase kinase-3 beta	62737.9	64301.6	62576.6	65573	69584.7	80968.2	66334.1	72257.6	63173	46382.2	50380.2	57172.2
A0A0D9R456	Peptidase M60 domain-containing protein	Filtered	Filtered	Filtered	Filtered	Filtered	Filtered	Filtered	Filtered	Filtered	122640	108862	32956.9
A0A0D9R461	Cleavage and polyadenylation specific factor 3	56666.7	57263.4	57125.4	57130.6	70723.4	66926.3	63303.4	57653.9	53122.3	47758.6	48119.7	51961.9
A0A0D9R462	Phosphatidylinositol-3,5-bisphosphate 3-phosphatase	Filtered	Filtered	Filtered	Filtered	Filtered	Filtered	Filtered	Filtered	Filtered	1501.64	Filtered	Filtered
A0A0D9R464;A0A0D9S9Z6;A0A0D9SAG1	Ribosomal_L23eN domain-containing protein	414153	398565	401833	408196	446369	325310	404234	438540	432250	487834	495361	430521
A0A0D9R467	SGNH_hydro domain-containing protein	69144.4	54652.4	57577	49082.6	33401.7	53297.4	43197.6	50618.8	67501.5	51531.2	52673.4	58621.9
A0A0D9R470	ArfGAP with FG repeats 1	60764.1	129769	103802	158459	116809	145551	132057	149958	138434	134583	136957	70486.1
A0A0D9R472	Uncharacterized protein	16721.9	24271.2	14861	16459.9	19869.4	13327.8	18967.3	11103.9	15109.7	21511.7	22423.7	15650.7
A0A0D9R473	Follistatin-like protein 1	51110.6	61906.2	54374.8	17717.1	27905.2	29206.7	10549.1	11111.7	11111.2	58656.1	50828.8	78866.8
A0A0D9R479	Uncharacterized protein	71147	64830.2	59602	69907	83968.1	68282.1	54381.5	64601.9	58238	69342.6	54369.6	52573.6
A0A0D9R481	Mitochondrial fission factor	17025.4	25101.9	24219.8	17136.3	23091.4	29469.8	24513.1	27241.3	23004.9	15427.4	21971.4	21264.4
A0A0D9R482	Tyrosine 3-monooxygenase/tryptophan 5-monooxygenase activation protein theta	59813.9	59028.6	61169.1	46199.8	60779.8	46002.5	57816.1	61505.3	65461.9	108208	107743	74309.6
A0A0D9R487	Transcription elongation factor spt6	42405.3	45963	44855.1	45381.4	47746.8	42455.2	41551.1	43669	41974.2	43496.4	42668.5	46421.2
A0A0D9R489	RNA helicase aquarius	62994.3	83434.8	76913.3	72152.3	70509.1	75398.6	73916.8	65364	68733.4	59097.8	55082.2	50215.1
A0A0D9R492	RAB, member of RAS oncogene family like 3	147731	170665	166012	140242	177359	181617	131747	162859	101120	114486	116423	147598
A0A0D9R493	Uncharacterized protein	220709	211758	202093	239529	227394	221471	249489	277414	260366	246129	245432	248063
A0A0D9R4A5	Uncharacterized protein	11314.5	11277.5	12468.4	7590.42	11149.3	14065.9	10730.1	10460.3	7863.87	8617.68	10422.3	11964.5
A0A0D9R4A7	Exocyst complex component 2	46237.6	42001.4	40844.5	45080.3	46437.4	53824.2	63570.3	49717.6	60231.4	31393.8	35968.4	45427.6
A0A0D9R4B4	Ribonucleotide reductase regulatory subunit M2	160072	142695	143875	100159	112557	94111.8	74055.9	72283.3	75516.9	102617	100534	129429
A0A0D9R4B8;A0A0D9S9S5	Multifunctional methyltransferase subunit TRM112-like protein	119010	102298	119918	61081.3	70609	54414.8	52722.6	69790.8	80247.2	112091	114161	100565
A0A0D9R4C2	Uncharacterized protein	Filtered	6850.21	Filtered	Filtered	Filtered	Filtered	Filtered	17190.8	14506.5	9237.18	9205.37	8345.26
A0A0D9R4D0	Peroxiredoxin-5	304044	215518	191160	264567	182571	202836	268976	235337	190744	510596	430068	269902
A0A0D9R4D1	Sulfatase domain-containing protein	6228.46	Filtered	Filtered	Filtered	Filtered	Filtered	Filtered	Filtered	Filtered	7925.42	9543.11	10716.4
A0A0D9R4D3	SERPIN domain-containing protein	46872.3	52706.4	48600.4	49381.6	48845.9	44804.2	60117.9	60431.7	57747.2	50317.8	53190.5	58952
A0A0D9R4D4	Serpin family B member 9	78099.3	67806.6	73257.1	63058.4	58819.3	69188.5	76022	67624.1	74307.7	109907	95754.3	84134.4
A0A0D9R4D7	Terpene cyclase/mutase family member	44895.8	53110.3	46275.9	39080.6	51365.5	26004.1	49305.4	106755	80153.6	130363	138019	105555
A0A0D9R4D9	SERPIN domain-containing protein	14159.1	45870	50622.8	55015.3	47771.4	48229.3	87085.6	294571	165508	86609.9	99984	45117.6
A0A0D9R4E3	Zyxin	113755	108388	102734	148776	154748	125020	120867	129048	114696	118782	149071	83233
A0A0D9R4E4	Ribosomal protein S6 kinase	47123.8	55719.6	52251.9	41804.6	31690.3	55385.5	24767.3	25735.4	31749.9	48546.7	42198.9	37518.2
A0A0D9R4E9	Flavodoxin_2 domain-containing protein	33278	33843.4	26902.4	37566.1	56628.9	42773.9	39882.9	32930.1	34765.8	29368.9	32786.7	27331.7
A0A0D9R4F3	Uncharacterized protein	48910.1	57592.2	56182.4	43687	56746.9	25669.7	45003.3	32466.9	41773.8	35166.2	46179.5	40634.6
A0A0D9R4F7	Nucleolar protein 10	61908.9	78414.1	60408.9	70165.5	68343.2	71905.1	61476.3	56235.7	61459.3	58938.7	52879.6	56796.2
A0A0D9R4G1	Family with sequence similarity 98 member B	68285.9	51419.9	76056.5	54127.1	52609.3	67099	52180.3	56566	67549.6	85125.5	70142.8	68019.4
A0A0D9R4G2	Formimidoyltetrahydrofolate cyclodeaminase	9921.72	4408.61	Filtered	Filtered	Filtered	Filtered	2783.94	10813.2	Filtered	136535	92738.4	23438.5
A0A0D9R4G4	Nucleolar protein 8	21072.3	26625.9	18920.6	18584.5	Filtered	17025.6	20130.6	21519.8	23365.4	16930.3	24712.7	22077.2
A0A0D9R4G5	Hsp90 chaperone protein kinase-targeting subunit	436371	415153	469232	392680	483279	400446	313522	389704	391388	502116	505110	433625
A0A0D9R4H0	Uncharacterized protein	46238.5	29001.2	47900.7	Filtered	41896.9	34199.6	10614.9	6157.4	15881.5	49610.3	47200.3	49216.9
A0A0D9R4H1	Isoleucyl-tRNA synthetase	133205	134387	155750	121103	112449	89859.6	124275	119432	125780	174460	186301	154682
A0A0D9R4H3	Uncharacterized protein	38570.1	42562.1	35225.3	35254	42756	33415.6	7639.74	18341.9	21386.3	25147.1	29169.6	21426.1
A0A0D9R4H5	Uncharacterized protein	32149.7	31789.9	29592.7	14560.4	20503.4	14587.9	7694.37	13068.6	7398.43	67002.5	67684.6	46597.9
A0A0D9R4H6;A0A0D9R4H8	Tubulin beta chain	169794	187287	187826	160803	212167	131938	181013	168233	205693	600268	543199	237489
A0A0D9R4H7	Nucleolar protein 12	Filtered	5641.47	5222.12	8106.42	6346.55	14580.1	Filtered	10812.1	7227	Filtered	9373.16	5589.28
A0A0D9R4I0	Aminotran_1_2 domain-containing protein	113716	112286	132345	103962	81072.9	102274	105435	103245	94096.5	122095	132342	125963
A0A0D9R4I1	Fructose-bisphosphate aldolase	3.4286e+06	3.86461e+06	4.04196e+06	5049662	5.36097e+06	5281501	5084082	3981630	4.0089e+06	2.36804e+06	2.52283e+06	3.00573e+06
A0A0D9R4I2	Uncharacterized protein	78914.5	90078.8	71586.8	95472.6	91717.1	87171.6	99695.2	74820.5	77704.7	51611.7	68248.1	67040.1
A0A0D9R4I3	Alpha-1,4 glucan phosphorylase	66311.1	65730.4	64767.6	56458.1	50638.3	55545.6	77526.3	90363.6	73319.7	164221	161904	126776
A0A0D9R4I5	Splicing factor 1	118476	129953	132143	134290	144053	102887	72605.4	96234.8	61067.4	163422	150677	138049
A0A0D9R4I7	Phosphatidylinositol glycan anchor biosynthesis class S	22365.5	19468.3	13230	17503.9	24906.1	15664.4	6135.69	17463.9	14222.3	25479.1	28248.9	19327.1
A0A0D9R4J0	Caspase 2	16591.8	7831.16	19839.9	16971.3	3092.02	2401.03	14514.1	10376.6	6570.94	22066.7	14591.7	24620.4
A0A0D9R4K3	PRP4 pre-mRNA-processing factor 4 homolog	41228.9	42108.1	37892.8	41991.5	50777	38672.5	42136.1	48541.3	46347.6	49599.1	36434.9	46795.8
A0A0D9R4K5	Tyrosine-protein kinase	4731.01	7625.16	7698.34	7131.66	6306.39	10192.7	Filtered	3766.55	6575.08	9048.52	4494.09	7189.02
A0A0D9R4K6;A0A0D9SAA5	Signal recognition particle 14 kDa protein	Filtered	Filtered	Filtered	Filtered	Filtered	Filtered	Filtered	Filtered	Filtered	230255	151722	15665.8
A0A0D9R4K7	Synaptic functional regulator FMR1	60362.1	70177.5	36747.7	64530.6	52699.4	25997.6	50224.2	34211.7	54450.5	59068.6	52438.7	58673
A0A0D9R4K9	Uncharacterized protein	106885	92858.9	124977	66884.8	118518	98546.7	102648	115010	151847	485179	418202	302075
A0A0D9R4L5	ZnF_CDGSH domain-containing protein	46521	37154.6	43945.6	38275.1	36963.2	38749.3	44246.5	44778	51347.7	41981	44509.5	38183.4
A0A0D9R4L8	Uncharacterized protein	130080	131858	116143	153979	155123	101659	120797	130492	131889	172591	159023	149218
A0A0D9R4L9	ACB domain-containing protein	19328.9	24154.6	24319.7	18678.4	22834.5	21815.2	19828.8	23059.9	16239.4	37720.4	41360.6	20890.2
A0A0D9R4M0	Uncharacterized protein	31886.9	32721.4	30609.2	30824.5	28238.1	37796.5	29991.1	28696.6	30283.3	28916.6	29700.4	32054.8
A0A0D9R4M2	Galectin	1.40326e+06	1.31362e+06	1.29159e+06	1.04425e+06	1.46484e+06	934295	1.47722e+06	1361413	1.22111e+06	1.98192e+06	1.50334e+06	1.60761e+06
A0A0D9R4M4	MFS domain-containing protein	339165	348300	336498	342701	353757	452333	284261	251114	281028	244418	201149	298454
A0A0D9R4M7	SAM domain-containing protein	43233.1	45897.1	43589.4	39973	40527.9	40724.8	29637.8	35227.4	26838.8	53249.1	55821.7	48186
A0A0D9R4N4	Glutathione S-transferase kappa	116772	96306.2	94870.3	128485	126069	101717	117097	111984	93940	106767	129167	103224
A0A0D9R4P0	Fibronectin type-III domain-containing protein	98109.6	109908	110279	105109	88313.4	105957	86318.1	70634.9	73054.5	89590.7	92673.5	83063.9
A0A0D9R4P5	Uncharacterized protein	129869	127312	111118	119672	127802	120701	77966.9	85234.2	83626.9	122341	131884	118623
A0A0D9R4P6	Rho-associated protein kinase	31874	33881.3	35028.9	33622.4	39237.8	39178	35306.5	37316.3	38495	29425.7	38290.9	39461.1
A0A0D9R4P7	2Fe-2S ferredoxin-type domain-containing protein	3927.53	8903.76	9685.56	4770.62	8145.67	1187.89	Filtered	1169.34	1619.13	4215.1	2522.63	8040.47
A0A0D9R4Q4;A0A0D9SDU6	Abhydrolase_2 domain-containing protein	23039.7	43294.2	20807.3	26815.3	31625.8	37960.6	17902	14145.9	Filtered	25456.7	32265.1	28864.3
A0A0D9R4Q6	Non-specific serine/threonine protein kinase	14479.1	18103.2	14089.2	14185.2	5484.29	17093.7	18782.8	17244.9	16247.8	20603.6	11033.7	13004
A0A0D9R4Q8;A0A0D9RD48	Uncharacterized protein	65598.6	69909.6	56017.5	50219.9	62770.8	53109.7	46850	32044.2	51799.5	55802.9	56725.5	51435.4
A0A0D9R4R6	Uncharacterized protein	Filtered	Filtered	Filtered	Filtered	Filtered	Filtered	Filtered	Filtered	Filtered	61493.8	33349.7	14575.2
A0A0D9R4S2	Transmembrane protein 199	183766	204719	183501	176795	203721	210440	132659	116630	140126	156494	122185	176230
A0A0D9R4S7	Uncharacterized protein	Filtered	Filtered	Filtered	Filtered	Filtered	Filtered	Filtered	9734.72	Filtered	31544.2	28030.5	29041.4
A0A0D9R4S8	Uncharacterized protein	65573.6	66550.6	59911.6	74439.7	46216.2	45168.2	44493.1	45345.8	41045.5	48100.1	51017.3	41999.7
A0A0D9R4T1	BUB1 N-terminal domain-containing protein	10744.3	16713.5	18432.7	15225.5	13491.2	21201.6	17378.6	21116.1	22368.7	18140.3	18558.8	17753.5
A0A0D9R4T4	DNA polymerase delta interacting protein 2	76800.1	87230.6	68379.6	82103.7	66262	82620.6	63652.6	50643.9	49674	52501.6	65022.3	63431.5
A0A0D9R4T8	Uncharacterized protein	Filtered	14325.8	9985.55	7227.58	3339.43	Filtered	Filtered	17032.7	6783.03	34194.9	35446.7	16507.8
A0A0D9R4U0	Uncharacterized protein	50159.2	60754.3	66203.5	81986.7	88033.8	89170.2	68647	59932.1	59869.5	42142.6	40424.4	41438.3
A0A0D9R4U7	Tyrosine--tRNA ligase	Filtered	78597	4686.35	Filtered	Filtered	Filtered	Filtered	Filtered	Filtered	4792.01	13702.7	13135.6
A0A0D9R4V0	Transmembrane protein 97	199238	166969	171415	175666	155415	135390	184495	278464	232360	278414	253486	308805
A0A0D9R4V8	DNA (cytosine-5)-methyltransferase	29461.3	29691.9	32220.6	27473	30684.8	32250.1	22564.9	19375.7	22080.8	37362.9	31872.6	29096.7
A0A0D9R4W1	Signal sequence receptor subunit alpha	274630	291621	327240	263037	336526	380028	291249	243492	279854	157036	135080	201482
A0A0D9R4W2	Coiled-coil domain-containing protein 58	57471.4	73380.3	70332.1	64474.6	62700.4	88544.5	57464.8	68065.7	48594.4	52936.4	42598	48686.3
A0A0D9R4W3	Uncharacterized protein	62211.8	96334.8	67984	23161	43990.4	33512.7	16626.6	20505.5	20555.7	736552	378571	241021
A0A0D9R4W4	Eukaryotic translation initiation factor 3 subunit G	136688	149163	156578	138260	152382	161471	151318	135960	140708	142055	138896	136660
A0A0D9R4W7	Uncharacterized protein	45666.7	41264.8	63606.6	62536.3	42342.4	61156.4	67680.8	31980.5	43490	16125	32009.7	26886.1
A0A0D9R4X1	Importin subunit alpha	379236	383158	397852	407955	501685	521281	410560	345944	361806	251826	204470	276198
A0A0D9R4X2	Dynamin-1-like protein	92495.9	93953.2	90120.8	91787.8	85338.9	97913	92994.6	73961.3	83924.2	70517.6	64178.1	65352.1
A0A0D9R4X4	Serine/threonine-protein kinase RIO1	18774.8	45637.4	36895.1	38727.2	28283.7	47711.9	38641.1	38269.4	41604.3	18034.5	19271.2	21329.2
A0A0D9R4X7	Uncharacterized protein	167901	184595	179947	143134	116935	103859	115492	176372	131010	240050	263457	236919
A0A0D9R4Y2	E3 ubiquitin-protein ligase	7411.46	3454.44	4949.46	3599.95	3056.91	Filtered	4359.6	4562.92	931.083	13930.1	16038.8	12550.9
A0A0D9R4Y6	Uncharacterized protein	Filtered	Filtered	Filtered	Filtered	Filtered	Filtered	Filtered	Filtered	Filtered	20347	15298.9	5904.07
A0A0D9R4Z6	Thioredoxin domain containing 5	288539	276882	271864	241700	239130	221336	205192	247513	218942	315623	305100	309370
A0A0D9R4Z7	Brix domain-containing protein	43969	38168.3	41000.8	36101.8	41439	33617.7	36367.3	25913.5	32261.1	41233.4	39813.3	33693.8
A0A0D9R504	GST C-terminal domain-containing protein	71647.5	87784	67261.7	87114.6	91603.6	135048	77078.4	35657.1	66400.4	40312.2	50608.6	54943.8
A0A0D9R507	Uncharacterized protein	Filtered	Filtered	Filtered	Filtered	Filtered	Filtered	Filtered	Filtered	Filtered	182175	100575	20755.8
A0A0D9R514	Uncharacterized protein	Filtered	23734.7	25179.5	16070	18421.1	Filtered	15618.4	23008.3	20520.7	194438	153749	83864.3
A0A0D9R516	N-alpha-acetyltransferase 35, NatC auxiliary subunit	51864.2	51213.1	50147.7	43266	36124.4	35957.8	52112.1	50866.1	47887.2	77436	75908.2	63873
A0A0D9R529	Jumonji domain containing 1C	4423.44	3332.22	4628.83	Filtered	Filtered	6885.21	4105.24	3542.04	3215.55	Filtered	921.042	Filtered
A0A0D9R532	Uncharacterized protein	410002	338538	360627	431633	407820	363069	418079	348304	378422	240789	272917	316536
A0A0D9R533	Importin N-terminal domain-containing protein	53785.6	47557.7	36711.4	43668.4	26136.6	59494	44595.6	28095.6	26999.1	34540.5	29880	29708.5
A0A0D9R541	LAM_G_DOMAIN domain-containing protein	53755.4	45836.7	39249.5	30334.2	36904.6	37303.5	19153.2	16897.8	22134.5	53148.9	40141.4	22139.1
A0A0D9R562	Uncharacterized protein	Filtered	Filtered	Filtered	Filtered	Filtered	Filtered	Filtered	Filtered	Filtered	5045.28	5864.55	Filtered
A0A0D9R574	Integrin beta	16848.6	15680.5	14965.3	14844.8	11539.2	18322.4	16804.2	15247.7	16740	12894.7	13291.5	12930
A0A0D9R577	Deacetylase sirtuin-type domain-containing protein	14931.6	10971.6	8902.22	13924.5	13316.3	Filtered	19171.4	2828.31	15807.6	11854.3	11270.3	9168.19
A0A0D9R578	Uncharacterized protein	50812.9	45580.4	49422.6	51641.9	53724.4	48339.7	39687.8	50326.5	54358.5	42249.2	41670.1	44660.3
A0A0D9R587	Uncharacterized protein	69620.4	87507.9	72765	71888.3	77025.2	59186.3	Filtered	47618.4	49596.7	109406	97657.8	95870.2
A0A0D9R593	HECT domain-containing protein	77422	89503.7	79167.4	87662	86570.6	76696.4	80790	78553.9	81513.7	55920.2	61888.7	62187.1
A0A0D9R599	Ubiquitin conjugating enzyme E2 G2	20164.2	4293.14	13530.4	7571.02	9010.82	9479.38	Filtered	6159.63	10613.3	19819.4	14225.3	17000.6
A0A0D9R5A2	Butyryl-CoA dehydrogenase	112005	84431.2	93189.4	108109	60319.4	98176.2	68229.8	63950	68350.2	54560.5	56584.4	74470
A0A0D9R5A6	NAD-dependent protein deacylase sirtuin-5, mitochondrial	66721	59344.6	60171.8	72857.6	62170.7	81568.7	66273.8	61220.9	63049.6	46560.2	51739.5	43000.2
A0A0D9R5A7	Heterogeneous nuclear ribonucleoprotein K	378962	369445	415886	443244	443341	366363	358160	389897	390782	570657	569546	401323
A0A0D9R5A8	NUC129 domain-containing protein	145003	168608	154963	178808	161528	190079	178007	213592	174818	133557	148989	183752
A0A0D9R5B2	Uncharacterized protein	58344.9	54744.2	53529.5	55481.1	59392.3	47546.9	37877.7	61399.3	61236.4	77248	70321.9	69873.3
A0A0D9R5B7	RNA pseudouridine synthase domain containing 2	47954.7	51155.6	53869.8	49965.5	61151.2	62666.8	56474.8	43032.4	43063.6	51210.6	48594.8	41668.8
A0A0D9R5C3	RAN binding protein 9	36238.8	39450.4	42323.5	42496.5	39337.8	40192.7	41403.5	39736.3	41370.2	29285.8	27622.8	27481.7
A0A0D9R5C5	DNA repair protein RAD51 homolog	30627.1	21190.7	34823.7	25117.6	31984.7	34399.2	30581.1	8072.28	26482.3	7786.32	6700.8	15812.4
A0A0D9R5C9	Uncharacterized protein	29482.2	28231.9	29991.9	26732.4	32352.8	29860.5	30340.2	25136.4	27582.5	20898.7	26050.4	32031.1
A0A0D9R5D1	Uncharacterized protein	28924.3	21716.5	20572.2	29299.4	7578.93	45150.8	25534.2	27081.8	30988.3	89739	119146	69015.5
A0A0D9R5D2	Uncharacterized protein	127773	106281	112106	114485	105882	107551	87031	87910.2	79965.9	215841	226118	88123.2
A0A0D9R5D3	Uncharacterized protein	Filtered	Filtered	Filtered	15531.8	Filtered	Filtered	2587.8	Filtered	Filtered	100882	65575	34690.3
A0A0D9R5D8	Uncharacterized protein	23548.7	27354.3	42503.5	14608	19164.7	33891.3	88869.7	Filtered	5720.74	29994.2	48960.8	32647.5
A0A0D9R5D9	Sodium/hydrogen exchanger	11699.3	Filtered	21786.8	Filtered	19349.1	17416.5	16583.3	15691.4	18571.1	8166.4	13490.3	13463.6
A0A0D9R5E2	Uncharacterized protein	14889.1	15290.2	14166.8	9103	16416.4	16876.8	18770	10201.5	13004.6	13488.3	12156.7	13842.2
A0A0D9R5E6	Uncharacterized protein	74770.3	80390.6	96032.5	73401.2	65595.7	80230.6	90948.5	65199.6	83839.1	72994.1	63844.1	67503.9
A0A0D9R5F3	PX domain-containing protein	97154.6	102391	71038	100581	90642.2	94920.4	61667.8	100424	74914.7	72584.6	81871.9	107067
A0A0D9R5G0	Queuosine salvage protein	202440	195561	241022	159530	211273	206427	211105	177184	234682	170949	167774	180074
A0A0D9R5G1	MRP-S28 domain-containing protein	64124.6	64584.2	55957.9	49794	50185.8	56471	50745.5	42193.4	44381.8	58383.1	49790.6	51383.7
A0A0D9R5H3	Myosin light chain kinase, smooth muscle	34250.1	35102.3	36470.9	26117.8	32010.1	35153.2	34917.1	31191.3	35274.2	37011.6	28563.8	25311.2
A0A0D9R5H9	Cell division cycle associated 5	9330.8	21072.3	19781.5	25311.5	17277.5	32353.1	19477.4	27552.7	21177.5	13317.3	6860.33	4010.8
A0A0D9R5I5	THUMP domain-containing protein	133530	160965	136110	186369	148967	206663	160408	136717	133292	92272.6	86777.7	88680.8
A0A0D9R5I8	Ubiquilin 1	251318	269950	254631	250990	212070	266809	271223	222142	221637	217528	237438	244822
A0A0D9R5J4	Vacuolar protein sorting-associated protein 51 homolog	26289.7	7716.95	31860.5	24072.9	13150.6	Filtered	22447.2	29664.8	19681	28114.2	28551	41640.4
A0A0D9R5J6	Sulfurtransferase	Filtered	Filtered	1126.24	Filtered	1883.62	Filtered	Filtered	8737.98	Filtered	32548.8	26183.4	16628.6
A0A0D9R5J9	Sulfurtransferase	81126.8	78101.9	68872.9	70405.2	71599.7	59342	88162.7	106062	91811.6	80018	93123.7	95075.9
A0A0D9R5K0	Uncharacterized protein	18401.7	25087.9	26414.3	22668.5	24573	29352.2	23661.5	26028.8	20390.9	22457.2	22018.7	14598.9
A0A0D9R5K9	Uncharacterized protein	32251.2	39206.2	30820.4	38016.2	25137.3	36646.5	32870.6	39043.5	35392.2	26413.1	27223.4	42106
A0A0D9R5L6	Peptidyl-prolyl cis-trans isomerase	65532.9	61738.4	57197.8	66699.2	60072.6	72743	51390.5	54386.9	58324.4	43597.8	44421.8	43960.4
A0A0D9R5M0	Ubiquitin-like protein 5	106150	80000.5	103791	25383.2	53872.4	32216.7	23247.5	25626.8	24068	243000	214686	135755
A0A0D9R5M1	SAP domain-containing protein	29902.7	30240.2	31166.3	30418.3	31695.4	42574.8	30610.2	34814.3	32896.6	38653.2	37418.1	32010.3
A0A0D9R5N0	Uncharacterized protein	Filtered	12931.6	10518.8	Filtered	Filtered	Filtered	Filtered	40309.2	28663.8	165749	168858	110893
A0A0D9R5N1	Mediator of RNA polymerase II transcription subunit 21	Filtered	Filtered	Filtered	Filtered	Filtered	Filtered	Filtered	Filtered	Filtered	15195.5	10432.5	10352.8
A0A0D9R5N3	Protein kinase domain-containing protein	91047.1	96197.1	100990	100798	93555	115726	95776.2	78654.4	89609.6	55719.2	62288.6	72418
A0A0D9R5N6	40S ribosomal protein S30	291580	266119	348482	197475	325623	102869	161781	219240	170263	1.06274e+06	856024	536726
A0A0D9R5N7	Uncharacterized protein	170753	177056	147382	146042	158120	174800	132834	143216	157415	134266	147440	141427
A0A0D9R5P2	39S ribosomal protein L49, mitochondrial	373622	412859	368238	400109	392551	387804	336799	320400	311674	93931.3	103939	209947
A0A0D9R5P7	RNA helicase	18240.7	25961.4	27553.3	17631.7	20746	16349.3	24620.4	12495.1	36835.6	23825.2	24881.7	15997.5
A0A0D9R5Q3	Uncharacterized protein	87968.5	94758.6	84855.1	106954	75775.1	46940.3	67985.6	102612	89772.8	148498	174985	121259
A0A0D9R5Q4	Uncharacterized protein	69876.3	82526.8	67531.3	103015	81903.1	111860	70500.7	65137.3	78303.5	51859.6	4538.69	23842.8
A0A0D9R5R1	Uncharacterized protein	43078.1	50763.6	38568.4	47412.5	39348.1	39490.4	49748	50424	47340.3	25489.7	22717.7	24056.7
A0A0D9R5R3	Uncharacterized protein	19867.8	21791.8	15539.6	19763.9	16820.6	21628.7	18429.8	17981.5	9458.86	9061.08	10953.4	19595.8
A0A0D9R5R6	Dedicator of cytokinesis 10	51767.4	57343.4	51721.3	62984.9	54494.2	55904.6	49836.9	54682.8	48148.6	42413.6	50459	49532.3
A0A0D9R5R9	CDK5 regulatory subunit-associated protein 1-like 1	45219.1	53623.7	Filtered	48767.8	58444.8	58994.5	44108.1	38376.9	40431.2	29104.9	22555.6	41599.4
A0A0D9R5T1	Phosphoserine aminotransferase	105879	132060	172452	79014.5	90802.4	88211.6	102300	117898	111176	434816	395687	287903
A0A0D9R5T3	CULLIN_2 domain-containing protein	76017.6	80274.6	80388.3	79356.7	84911.1	80942.8	87755.5	83801.8	86940.5	69233.2	68099.4	71632.2
A0A0D9R5U3	Complex I intermediate-associated protein 30, mitochondrial	74792.6	81394	85777.5	101079	70787.2	76724.4	68636.8	63891.6	59854	50394.5	50470.6	50706.1
A0A0D9R5U5	Calcium-activated neutral proteinase 1	163194	145667	133605	141425	115223	111396	127798	158654	135620	158933	187352	177497
A0A0D9R5U9	G protein subunit alpha q	182713	258768	229078	Filtered	140441	Filtered	44390.9	216006	228315	231566	204001	152369
A0A0D9R5V2	RNA helicase	100907	96224.2	95872.6	77655.9	100364	88908.4	96504.8	87004.2	92253	120747	102132	103076
A0A0D9R5V3	RTF1 homolog, Paf1/RNA polymerase II complex component	56872	50407	63360.7	61149.2	59479.4	57366.7	38257.7	85237.3	60320.3	68442.8	75864.3	74040.9
A0A0D9R5V9	Ras-associating domain-containing protein	44731.1	48995.7	26916.8	39231.8	42163.4	49584.2	51792.1	45287.3	40739.6	33089.3	30384.5	26449.5
A0A0D9R5W1	RNase III domain-containing protein	95318.4	89041.8	55714.4	127279	95678.2	258442	50053.9	119605	106624	59138.9	39443.4	31670.5
A0A0D9R5X3	SMAP domain-containing protein	25299.6	38984.1	31706	46866.6	29155	27574.2	20556.3	23425.6	20916.5	29863.4	29729.3	13450.3
A0A0D9R5X4	Uncharacterized protein	43791.6	41758.4	41836.6	42377.7	38222	45240.1	41605.5	34949.9	31330.4	56477.3	44167.4	24420
A0A0D9R5X8	Hypoxanthine phosphoribosyltransferase 1	248589	244133	227684	216325	350124	165902	187946	245616	216105	389435	316686	198289
A0A0D9R5Y0	DNA polymerase alpha subunit B	35652.4	36100.7	43050.7	37860.1	40039.5	37243.5	40932.7	22045	28530	28962.5	24475.4	21525.5
A0A0D9R5Y4	Double PHD fingers 2	73873.3	77830.3	90479.2	66894.5	39441.2	71534.5	58970.7	56347.6	57615	53727.6	43566.7	53861.6
A0A0D9R5Y5	Uncharacterized protein	62050	62033.8	62264.8	70758.2	53972	58732.5	63926.2	76841.3	68397	72264.8	66778.8	61123.9
A0A0D9R5Y6	Uncharacterized protein	72044.3	68104.2	67529.1	88367.7	87289.7	94152.5	70465.3	43354.6	56318.4	69703.5	55365	17521
A0A0D9R5Y9	5'-tyrosyl-DNA phosphodiesterase	7911.71	9369.18	Filtered	2811.93	4737.7	Filtered	6201.34	15913.8	6179.06	53723.8	39903	14604.7
A0A0D9R5Z0	VPS35 endosomal protein-sorting factor-like	79103.7	82711.7	75839.9	92113.2	81847	75459.3	62526.4	79801.1	65970.2	65225.5	79293.6	91074.3
A0A0D9R5Z1	OMPdecase	85507.3	76724.9	85514.1	67217	67854.1	50285.8	65105.4	107041	85651.5	190651	178809	147265
A0A0D9R5Z7	Integrin beta	13600.7	17448.1	18203.3	16992	5847.05	15949.2	22538.2	9080.49	7273.94	7685.99	7415.01	3649.25
A0A0D9R605	KIF-binding protein	79216.8	77699	85039.4	83120	74984.2	97416.6	91391.9	68426.3	70263.3	61215.9	58643.3	60572.6
A0A0D9R608	AMP-binding domain-containing protein	37921	48947.6	46517	32920.9	31833.6	46498.8	45574.8	55221.9	49282.3	86356.8	78818.1	66166.5
A0A0D9R620	GP-PDE domain-containing protein	Filtered	Filtered	Filtered	Filtered	Filtered	Filtered	Filtered	26911	Filtered	65691.2	57820.6	41963.3
A0A0D9R621	Uncharacterized protein	273915	317793	280105	281851	361954	349666	309402	240992	267192	181157	169630	211662
A0A0D9R626	Phenylalanyl-tRNA synthetase beta subunit	101355	102240	111354	95423.2	77103.1	88594.2	100943	107087	103897	239529	113950	117767
A0A0D9R627	Uncharacterized protein	7274.86	3244.25	10534.8	2160.05	6595.53	6988.13	4833.62	5405.13	Filtered	7384.22	6140.77	2421.02
A0A0D9R632	ATP-dependent RNA helicase SUPV3L1, mitochondrial	84030.6	92026.4	92201	78544.1	77299.7	95769.2	93083.2	100133	96399	74421.2	76775.7	79875.2
A0A0D9R633	Uncharacterized protein	31422.3	31303	35121.6	36315.8	38716.7	36964.8	33759.8	19198.7	22285	24427.5	26748.4	20042.3
A0A0D9R639	ATP-dependent 6-phosphofructokinase	69953.2	59652.5	50638.9	36367.1	51247.3	34122	73402.3	68497.4	51861.6	175201	176315	110025
A0A0D9R642	Hexokinase	159154	133812	160186	147577	134287	146472	186533	174825	151413	198004	216634	150490
A0A0D9R645	Protein kinase domain-containing protein	150648	144938	121370	113589	265773	128626	131376	95039.7	86095.2	6137.32	12756.6	41712
A0A0D9R654	5-demethoxyubiquinone hydroxylase, mitochondrial	Filtered	Filtered	Filtered	Filtered	Filtered	Filtered	Filtered	Filtered	Filtered	185492	72846.5	Filtered
A0A0D9R666	Serine/threonine kinase 26	8594.26	10655.5	Filtered	5528.43	9388.62	4070.32	7144.49	22422.3	18229.6	59718.4	49096	38516.7
A0A0D9R676	Uncharacterized protein	21600.5	31335.1	31140.9	39868.6	38185.6	44641.8	39116.4	41456.9	35452	32097	35212	32801.7
A0A0D9R678	Aldehyde dehydrogenase	69567	83228.1	87378.2	74007.2	46072.9	48711.1	68585	71781.2	63660.8	132360	122382	101950
A0A0D9R681	Uncharacterized protein	21514.4	24245.9	22858.4	21584.4	18221.5	24439.1	22002.2	21154.1	24220.9	15789.2	13396.8	12451.6
A0A0D9R689	Branched-chain-amino-acid aminotransferase	47126	79833.7	67392.5	50809.2	67829.8	63783.4	52016.8	40488.1	30520	67010.3	60317.2	57815.9
A0A0D9R6A2	ATP-dependent RNA helicase DDX1	89544.4	95150.4	88913.2	90365.8	95379.8	82014.9	83692.6	101647	91162.6	106403	117805	108394
A0A0D9R6B2	Ethanolamine kinase 1	73972.7	63963.7	24584.8	416606	365125	73511.1	404240	192785	289317	13759.2	25629.3	24347.1
A0A0D9R6B6	Eukaryotic translation initiation factor 3 subunit D	98832.4	95987.2	100798	71747.6	95239.4	82337.4	99584.6	82120.1	93464.5	120792	108341	116261
A0A0D9R6B8	Uncharacterized protein	17207.7	16603.2	24968	19354.6	22511.8	8302.4	29238.8	27434.1	21690.6	33163.7	37826.1	23009.6
A0A0D9R6C1;A0A0D9SA85;A0A0D9SCK0;A0A0D9SCK2;A0A0D9SCK4;A0A0D9SCK7;A0A0D9SCL5	Histone H2B	299598	328322	429622	235936	270728	59414.3	293667	335537	352540	1.50662e+06	1.32497e+06	878402
A0A0D9R6C4	DUF1394 domain-containing protein	257618	274115	226308	278608	227508	256705	285559	241349	267554	15050.3	69356.6	214380
A0A0D9R6C5	Uncharacterized protein	103036	115625	102751	97573.3	96429.6	104289	89669.3	106441	87008.9	120535	77292	96064.7
A0A0D9R6D3	Hexokinase	63745.8	64982.3	67645.1	77069.9	70996.6	68162.8	70260.1	67334.8	61684.5	49074.6	49627.3	53421.8
A0A0D9R6D5	CMP-N-acetylneuraminic acid synthase	68477.8	64580.8	71991.6	58871.8	47493.5	57240	63238.9	71234.1	71439.1	80078	87004.4	69655.4
A0A0D9R6D6	ENTH domain-containing protein	60986.6	57125.3	57517.8	70203.1	69102.4	66862.4	56033.1	53836.6	47401	42135.8	46019.5	49877.1
A0A0D9R6D8	Thioredoxin domain-containing protein	47778.1	37878.7	33229.9	38365.9	Filtered	Filtered	Filtered	12951.5	Filtered	14413.9	77985.8	61271.5
A0A0D9R6D9	Uncharacterized protein	209169	104575	Filtered	515341	296046	377160	607015	823244	638359	Filtered	32868.8	16258.1
A0A0D9R6E6	Uncharacterized protein	179963	141192	173754	125173	145269	130724	130354	136410	138114	204305	210325	160086
A0A0D9R6E7	Family with sequence similarity 83 member G	Filtered	Filtered	983.628	Filtered	Filtered	Filtered	Filtered	Filtered	Filtered	Filtered	2927.93	1201.19
A0A0D9R6E8	Structural maintenance of chromosomes 6	23833.9	17939.6	18146.3	16208	Filtered	20638.1	13493.9	13900.1	16114.2	15940.7	16901.3	21130.8
A0A0D9R6F7	SMG1 nonsense mediated mRNA decay associated PI3K related kinase	16130.6	11547.5	10020.7	18238	16747.3	20774.9	9899.18	7071.3	13949.8	10410.1	12870.7	15049.9
A0A0D9R6G1	Ribosomal RNA processing 1	76545.3	65650.9	79457.8	60915.2	66522.2	41635.8	40738.9	57450	57402.4	150757	136137	103581
A0A0D9R6G5	L-lactate dehydrogenase	118162	104306	126952	89984.2	134037	62985.8	94497.9	119067	101196	355117	344599	171488
A0A0D9R6G7	Activator of basal transcription 1	24872.6	14981	24557.6	7511.41	13376.5	11640.5	12765.3	8476.66	11106.1	17910.7	14585.8	17110.2
A0A0D9R6G9	Cystatin domain-containing protein	Filtered	5489.08	5492.34	Filtered	2533.06	Filtered	11857.8	10469	2195.78	41992.3	38994.7	18608.2
A0A0D9R6H2	Pyridoxal kinase	122694	126284	109985	130910	147974	158621	159639	133825	121114	207079	195188	192598
A0A0D9R6H5	40S ribosomal protein S15a	124326	111486	122479	91514.3	86880.6	47778.5	123702	84472.7	84876.5	575279	405076	110277
A0A0D9R6I2	Uncharacterized protein	26524.2	37451.4	31660.5	42523.9	31240.7	37125.4	35597.7	43217.8	39591.1	38698.7	42347.1	27558.7
A0A0D9R6I5	Pecanex-like protein	71122.8	88733.3	69110.8	89122.8	95667.6	129658	69411.4	44977.5	55435.3	Filtered	Filtered	Filtered
A0A0D9R6I6	Uncharacterized protein	364442	383082	366670	468586	773823	393024	369820	365017	344027	232020	162770	234817
A0A0D9R6I9	Uncharacterized protein	69541.2	56274.8	68134.8	80277.6	84582.3	101728	106775	78697.8	120571	51111.6	48434.1	59346.6
A0A0D9R6J2	Uncharacterized protein	50648.1	91139.4	58357.9	29575.9	34593.8	Filtered	54477.2	52937.5	Filtered	44902.2	24693.8	Filtered
A0A0D9R6J4	GDP-mannose pyrophosphorylase A	14252.7	8248.63	13673.7	Filtered	12422.3	8336.74	13373.5	3133.64	5889.63	10893.1	9231.86	3535.88
A0A0D9R6J5	ATP-dependent DNA helicase	49034.5	40755.7	52181.6	56085.7	44632.1	43620.6	50916.1	44238.4	48456.2	36778.1	34413	31492.8
A0A0D9R6J8	SpaA domain-containing protein	77440.2	65447.1	68817.9	57381.4	59476.5	58323.4	66063.9	61230.1	64156.1	81726	87101.9	86130.8
A0A0D9R6K4	RELA proto-oncogene, NF-kB subunit	68667.2	70594.5	78874.3	78937	83226.2	71367.3	95449	52933.2	68051.6	54032.1	60783.7	52259.2
A0A0D9R6K8	PX domain-containing protein	50416.6	44702.2	51716.1	43802.1	45174.4	42143.3	46899.4	55616.1	52944.1	41896.6	38717.3	40952.8
A0A0D9R6L1	Heterogeneous nuclear ribonucleoprotein M	205534	167074	171114	195096	191350	215920	157782	206706	188023	322330	282830	184779
A0A0D9R6L3	Uncharacterized protein	30348.7	38137.2	32980.1	35276.8	32734.4	44539.6	39567.5	28905.8	32519	12304.7	16924.8	19743.5
A0A0D9R6L7	Uncharacterized protein	117270	138277	104015	73731.6	109617	103655	143756	56145.5	71004.3	124658	77969.5	72987.2
A0A0D9R6M0	Oxysterol-binding protein	35910.1	33341.8	17251.2	33416.7	22933.2	19162.2	19004.1	16421.6	15270.9	25530.2	8688.92	8087.73
A0A0D9R6M6	Uncharacterized protein	72563.9	68050.4	67066.5	65081.5	69000.8	53757.8	81271	78912.7	73939	86720.9	82159.8	76133.2
A0A0D9R6N1	Uncharacterized protein	Filtered	Filtered	7847.24	Filtered	Filtered	43212.3	39179.2	29095.6	40506.4	Filtered	12157.7	Filtered
A0A0D9R6N7	Uncharacterized protein	104646	103346	102811	109118	110976	101645	119735	94932.6	98427.6	116277	113535	110542
A0A0D9R6N8	WD_REPEATS_REGION domain-containing protein	207996	189574	229443	204504	198902	202116	253546	196185	207611	283835	331998	199252
A0A0D9R6P1	Uncharacterized protein	97275.3	118112	108801	115584	84353.9	93787.5	83861.6	110466	83477.9	115323	110102	106081
A0A0D9R6P7	Uncharacterized protein	71606.2	46624	48478.2	38481.2	44868.6	40504.2	44868.1	34255.8	48748.5	175797	136734	46462
A0A0D9R6Q8	Cystathionine beta-synthase	22106.5	32914.9	28663.6	25725.1	27717.1	22946.7	23933.7	24614.8	20369.8	27828.1	26722.7	27301.2
A0A0D9R6Q9	Complex I-B14.5a	Filtered	Filtered	Filtered	Filtered	Filtered	Filtered	Filtered	Filtered	Filtered	222898	160769	48994.9
A0A0D9R6R2	Serine hydroxymethyltransferase	107888	106612	114534	120018	115869	110106	121683	84409.4	112804	134575	137715	117978
A0A0D9R6R8	CD320 molecule	14740.6	8725.1	12046.3	2215.37	6871.63	4811.47	Filtered	Filtered	Filtered	77552	42250.6	24207.5
A0A0D9R6R9	WD repeat-containing protein 35	14566	8004.02	11807.8	6536.91	6902.19	8012.89	Filtered	19263.7	12877.9	17449.1	12566.6	15993
A0A0D9R6S0	BZIP domain-containing protein	34035.1	34911.7	44252.4	33483	9098.58	25693.3	32651.1	39159.5	50364.3	55347.2	67197.7	59873.9
A0A0D9R6S3	Complex I-9kD	22896.9	27215	27432.4	30044.6	28091.9	36619.3	34764.4	17396.6	42765.2	13313.4	1711.92	10885
A0A0D9R6S6	tRNA (guanine-N(7)-)-methyltransferase non-catalytic subunit WDR4	18124.1	22832	28291.9	27328.1	31950.9	26532.2	32423.1	27519.7	22012.5	11664	14905.3	21530.9
A0A0D9R6T6	Uncharacterized protein	Filtered	Filtered	Filtered	Filtered	Filtered	Filtered	Filtered	Filtered	Filtered	182578	108690	39632.2
A0A0D9R6T8	CBFD_NFYB_HMF domain-containing protein	14376	7374.5	10274.4	7258.35	2316.04	6676.25	3128.12	5836.59	8934.83	14155.1	12946.7	11984.9
A0A0D9R6T9	Aspartyl aminopeptidase	305963	251509	228955	282957	252310	288708	247210	206249	219141	224966	237738	190220
A0A0D9R6V1	Syndecan	26963.7	32762.1	36350.7	28188.3	34148	48247.7	21856.4	29949.2	20989.1	18028.2	21885.7	17442.3
A0A0D9R6V2	Spectrin beta, non-erythrocytic 5	4538291	4951296	4.72998e+06	5553447	4.80882e+06	6.3284e+06	5.78887e+06	3637402	4768893	258128	728668	2528176
A0A0D9R6V3	Uncharacterized protein	73247.8	70579.3	73308	74438.7	71514.2	96982.4	72352	73555.6	83966.4	79623.8	75984.5	76420.6
A0A0D9R6V6	Major histocompatibility complex, class I, F	101155	75894.3	92960.9	54751.3	43089.3	58736.7	33393	39658	52363.4	83159.5	95494.9	84781.9
A0A0D9R6V9	Eukaryotic translation initiation factor 1A domain-containing protein	47477.6	71118.9	59135.8	68840.2	95641	76968.6	70374.8	63844	62297.9	50017.3	46721.3	45935.8
A0A0D9R6W1	PUM-HD domain-containing protein	51442.4	50276.6	45468.9	51767.4	46454.8	55514.6	45263.8	49459.4	53389.1	42579.2	41448.3	39778.7
A0A0D9R6W3	Uncharacterized protein	246238	243952	270723	190378	192999	187823	286134	200277	185398	240247	214707	241309
A0A0D9R6W5	Pyridoxal dependent decarboxylase domain containing 1	60862.8	47030.7	88147.7	88301.1	59173.9	51673	62266.1	61805.7	41675.2	75970.5	25427.4	31398.4
A0A0D9R6W7	J domain-containing protein	56765.7	61096.5	61578.7	58738.3	63595.5	61017	66517.5	67761.4	58255.7	42858.1	49473.9	67774.2
A0A0D9R6X0	Uncharacterized protein	105960	96050.8	100628	100707	105974	111647	108013	95964.2	111018	75529.3	77200.3	85445.4
A0A0D9R6X5	Tubulin alpha chain	403925	396708	406556	459276	471047	441327	435566	369018	425477	340567	325794	339430
A0A0D9R6X6	DNA-directed RNA polymerase subunit	12141.8	19286.8	8518.37	8530.61	9536.13	9163.21	6785.62	5853.93	8192.14	12180.9	11456.7	9691.53
A0A0D9R6X7	Single-stranded DNA-binding protein, mitochondrial	460357	349332	481999	524821	462192	398623	527746	534811	527528	523296	496907	477056
A0A0D9R6Y5;A0A0D9R8Q5	RNA binding protein fox-1 homolog 2;RNA binding protein fox-1 homolog 1	122926	182048	139589	119685	169733	148008	Filtered	60153.7	87433.1	102392	86472.1	90630.2
A0A0D9R6Y6	Glyco_hydro_35 domain-containing protein	396616	324994	291528	383703	375689	416285	308988	181974	204721	Filtered	Filtered	73533.8
A0A0D9R6Z5	SAP domain-containing protein	88275.8	90214.6	87762.8	82893.2	87489.7	70536	83026.9	90195.6	85921.8	115504	124812	118398
A0A0D9R6Z7	Lipid droplet-associated hydrolase	87531.6	70396.9	65910	52891.4	53908.4	80498.3	75424.8	70501.4	86939.5	39055	47321.5	61708.6
A0A0D9R704	Acylglycerol kinase	189819	198400	189173	155295	185854	131788	218540	208368	201573	209211	210814	156369
A0A0D9R706	Uncharacterized protein	47517.2	43709.6	51251	62963.9	65097.6	62546.7	57125.7	46205.4	52891.5	35168.4	35406	32793.1
A0A0D9R708	Uncharacterized protein	12740.9	3949.61	22320.5	Filtered	Filtered	7398.32	5440.08	10427.3	9090.28	31683	28737.3	26069.2
A0A0D9R711	Kinesin light chain	28868.1	33078.8	38105.7	23689.7	33695.8	28037.3	30589.1	26005	26247.2	31186.9	28006.2	26005.5
A0A0D9R712	Poly(A)-specific ribonuclease PARN	107868	105164	95419.4	132059	134720	129257	134119	105223	108202	97868.4	83068.7	104169
A0A0D9R716	Uncharacterized protein	25256.7	Filtered	9258.42	12478.7	24943.7	Filtered	5056.99	9151.77	8707.1	261778	229820	66919.1
A0A0D9R718	Myocardin related transcription factor B	41418.3	31939.9	31795.9	39515.4	35463.6	32778.6	32151.1	34695.4	32178.8	31813.4	38912.6	25619.4
A0A0D9R719	Uncharacterized protein	145372	150350	141533	130662	111854	116426	126795	126480	126486	144235	149548	130959
A0A0D9R721	Uncharacterized protein	44747.3	43420.8	26489.8	29543.6	25527.5	32436	25755	27109.2	26847	34596.4	34554.8	33567.4
A0A0D9R723	ELAV-like protein	135753	130514	141125	125505	130171	118602	143873	96042.9	130142	155201	139237	107851
A0A0D9R728	Uncharacterized protein	Filtered	Filtered	Filtered	Filtered	Filtered	Filtered	Filtered	Filtered	Filtered	23244.5	15306.7	5862.4
A0A0D9R729	Phosphatidylinositol-4-phosphate 3-kinase	357431	33470.3	Filtered	Filtered	Filtered	Filtered	Filtered	Filtered	100845	317092	316667	Filtered
A0A0D9R732	Mitochondrial import inner membrane translocase subunit TIM44	76080.9	86096.1	71304.4	76127.6	87918.3	73403.1	77724.9	86596	82777.6	81307.9	80674.5	97977.2
A0A0D9R735	Ig-like domain-containing protein	87943.7	75453.9	106481	72105.2	59750.4	134743	65666.2	52121.6	76730.4	23443	31082.4	18954.1
A0A0D9R736	ANK_REP_REGION domain-containing protein	Filtered	Filtered	Filtered	Filtered	Filtered	Filtered	Filtered	Filtered	Filtered	12303.3	8833.69	5661.6
A0A0D9R738	LLGL domain-containing protein	6122.93	12025.8	12716.1	16728	12924.7	19564.6	16381.3	16859.5	14656	12058.3	13713.7	12073.6
A0A0D9R740	Annexin	153089	136804	162620	123289	132085	114212	155990	136436	126919	338188	261318	126739
A0A0D9R746	Calcineurin-like phosphoesterase domain-containing protein 1	540045	572660	493676	669555	675121	693895	538946	508178	471670	349233	353668	411820
A0A0D9R749	Chromosome 8 open reading frame 33	Filtered	3758.44	2764.8	3946.42	3712.67	14286.6	8682.72	34761.5	9475.02	3017.89	4356.97	13203.3
A0A0D9R752	Protein kinase domain-containing protein	21447.4	18495.1	17201.4	17031.7	26348	23239.4	16805.2	13538.9	18417	20291.1	19258.6	21255.2
A0A0D9R755	Aldedh domain-containing protein	194010	209572	205804	185791	206748	168745	192456	178682	186921	225850	238797	224275
A0A0D9R758	DNA helicase	118106	116030	96630.1	109245	94928.7	84855.3	99758.4	146482	124625	218596	227925	184591
A0A0D9R760	Uncharacterized protein	183016	174484	181374	138115	154183	156364	130102	162725	179420	213388	220499	182838
A0A0D9R769	Heme oxygenase (biliverdin-producing)	361882	469672	427968	172283	300757	239969	94227.9	75847.8	111225	587192	466219	434287
A0A0D9R772	CP-type G domain-containing protein	73532.8	70107.5	72165.6	64877.7	64036.2	53356.9	54522.2	73749	68833.6	113295	89696.6	106672
A0A0D9R779	Uncharacterized protein	137178	151852	155271	164351	131171	169301	162542	135960	148929	121001	117933	112986
A0A0D9R782	Uncharacterized protein	65823	65537.3	67374.2	67575.8	78688.7	41522.5	53607.2	62497.5	52436	88327	73027.2	66217.9
A0A0D9R786	ATP binding cassette subfamily F member 1	39244.6	37890.2	37580.5	41716.8	32925.2	33197	46674.6	50748.8	44236.2	54041	54134	45383.9
A0A0D9R787;A0A0D9SDK4	60S ribosomal protein L8	226635	190512	203083	262906	216249	176460	216114	195032	173230	290390	362049	195196
A0A0D9R790	Uncharacterized protein	129933	132727	120444	125357	120031	97885.1	93257.5	97559.7	102376	115509	109220	127291
A0A0D9R795	Dipeptidyl peptidase 3	88865	102149	88725.3	105728	119990	95506.1	99797.9	94586.2	93227.8	97800.4	108761	102368
A0A0D9R799	MHC class I region proline-rich protein CAT53	38900.9	53309.3	52435.1	51931.4	56729.5	44996	53284.9	64450.2	57021.3	62157.1	62683.4	40354.9
A0A0D9R7A8	Core histone macro-H2A	64725.1	45298.3	40379.1	40336.9	72959.3	50939.9	67002.4	57885.6	55239.3	49772.2	56906.3	49796.1
A0A0D9R7A9	Zinc finger AN1-type containing 2B	43436.4	41360.1	39112.3	29495.7	33783.1	27557.5	26618.5	32023.7	38785.6	56468.6	63278.4	55644.9
A0A0D9R7B0	Tr-type G domain-containing protein	244174	269886	275944	248288	244093	318774	313482	200152	243889	169916	175330	172654
A0A0D9R7B4	RING-type E3 ubiquitin transferase	21505.4	21895.6	17511.4	Filtered	20026.7	19495.6	12369.6	15483	15699.9	14788	18752.2	22838.6
A0A0D9R7C2	Ribosomal L1 domain containing 1	214549	212719	213570	215057	217547	224157	210814	199972	189195	183283	185331	162004
A0A0D9R7C3	DNA helicase	11012.5	5039.28	15477.7	5802.82	17004.8	4584.03	Filtered	26881.3	13940.5	12477.3	13849.2	13876.7
A0A0D9R7C5	Uncharacterized protein	369888	399168	487200	386020	334133	301054	337754	323117	313487	597605	526039	313349
A0A0D9R7C7	RNA helicase	28215.6	Filtered	52010.9	37677.7	49593.3	58588.1	33267.4	5123.35	31047.7	29217.1	29156.2	27780.6
A0A0D9R7D2	Uncharacterized protein	28379	29337.2	30729.4	21546.1	20153.5	20546.6	18004.5	12546.4	17264.1	16944.8	15177.7	9658.88
A0A0D9R7D3	Mitogen-activated protein kinase	80550.1	66355.9	86587.8	112475	89803.2	Filtered	105148	Filtered	102081	74180.8	86577.3	79168.6
A0A0D9R7D4	Uncharacterized protein	13331.1	28059.3	3186.74	Filtered	2151.22	12227.4	Filtered	Filtered	3136.93	18008.6	17430.1	15227.3
A0A0D9R7D9	Inorganic diphosphatase	400185	420511	428658	414452	457567	439141	411897	398835	412554	373425	344504	370160
A0A0D9R7E1	BRCT domain-containing protein	29810.7	34889.2	29101.8	35059.5	33335.2	28376.6	24159.9	24001.1	30484.3	20629.6	24302.5	22573.1
A0A0D9R7E7	Tubulin beta chain	33927.7	39005.8	29330.9	20268.6	42225.8	19614.1	26949.6	39449.1	21999.6	193772	247737	108733
A0A0D9R7E8	Uncharacterized protein	22117.7	19611.9	23918.8	22302.4	18962.3	15890.3	23457.1	13095.2	12447	10706.8	13973	11662
A0A0D9R7F4	Flotillin	79062.6	73876.7	76457	68555.5	87776.6	81060.5	82737.6	56683.6	63132	57678.7	50046.6	61625.3
A0A0D9R7G0	Glutathione transferase	111575	107519	123676	94917.2	110034	76336.3	103222	310008	224696	1.40021e+06	1.05676e+06	729134
A0A0D9R7G4	Uncharacterized protein	9042.99	4586.51	8914.85	Filtered	6417.95	10891.9	24222.3	8254.66	6119.59	18503	17720.2	14289
A0A0D9R7H2	Hyaluronoglucosaminidase	Filtered	Filtered	Filtered	Filtered	Filtered	Filtered	Filtered	Filtered	Filtered	76839	59752	24033.6
A0A0D9R7H3	Uncharacterized protein	78830.4	83437.5	65411.3	86958.5	104444	111305	85287.4	62319.9	81251.8	42577.8	51357	58604.4
A0A0D9R7H6	General transcription factor IIH subunit 4	37530.4	35311.7	36499	21706.4	22491.5	21927.6	27996	26904.3	14856.4	40866.7	44595.1	36972.9
A0A0D9R7I1	2-deoxy-D-ribose 5-phosphate aldolase	49937.3	32354.2	20173.3	23872.7	6007.46	Filtered	Filtered	6978.74	20117.7	72281.9	75608.3	48599.8
A0A0D9R7I5	WD_REPEATS_REGION domain-containing protein	84852.2	85706.3	79234.8	68494.9	77141.9	65375	80533.5	88455.6	103577	106984	117683	118508
A0A0D9R7J4	Valyl-tRNA synthetase	6956.44	Filtered	Filtered	Filtered	Filtered	Filtered	Filtered	11550	Filtered	31130.2	52719.3	23633.9
A0A0D9R7J5	Uncharacterized protein	Filtered	Filtered	Filtered	Filtered	Filtered	Filtered	12598.7	Filtered	2922.47	58959.2	19562	7092.47
A0A0D9R7J7	SH3 domain-containing protein	42278.6	44015.6	42171.9	49660.1	42578.7	41925.8	46886.1	56837.3	57386.3	87862	75949.9	72176.2
A0A0D9R7K0	Cysteine and histidine rich 1	39803.9	37249.5	39494.4	50783.5	57003.9	55421.2	44023.4	41741.7	40526.6	39143.8	30677	43119.8
A0A0D9R7K5	Uncharacterized protein	106757	127538	116707	52376.1	122435	80216.4	36693.9	37793	34959.8	204049	179244	201376
A0A0D9R7K6	Uncharacterized protein	116259	104989	101575	113470	110247	117397	96699.8	92902.4	87421	101246	116068	101973
A0A0D9R7L4	RNA-splicing ligase RtcB homolog	112764	95007.5	111261	95499.3	103742	69712.2	104738	106871	106429	130788	139597	119924
A0A0D9R7L6	LITAF domain-containing protein	13940	13030.9	12759.4	11683.2	10624.8	9519.03	9043.28	7752.39	9231.5	13727.3	19580.8	16343.1
A0A0D9R7L8	NF-kappa-B inhibitor-like protein 2	Filtered	Filtered	Filtered	Filtered	Filtered	Filtered	Filtered	Filtered	Filtered	32586.2	33547.4	7748.43
A0A0D9R7L9	RRM domain-containing protein	70419	146786	125152	91003.7	155872	92384	168394	76449.3	60839.1	61437.2	89173.7	68728.5
A0A0D9R7M3	Uncharacterized protein	6417.04	12078.2	13169.1	15624.1	15244.2	17765.9	18667.4	14794.3	20821.7	5899.01	4564.25	6713.42
A0A0D9R7M5	Uncharacterized protein	30946.2	29206.4	26470.5	23118.2	37130.4	32406.3	27954.1	34719.7	31342.4	26574.4	21204.8	21532.8
A0A0D9R7M7	Uncharacterized protein	286269	218748	226667	128095	143037	178152	210684	222461	118146	341052	416187	359190
A0A0D9R7N4	Structural maintenance of chromosomes protein 5	38953.2	41473.3	33349.2	45670.4	37294	48488.4	39572.6	25317.7	33522.2	18949.7	19113.1	27259.5
A0A0D9R7Q1	Calnexin	330081	302523	315912	339357	363383	360506	362637	365806	379811	347413	294375	329004
A0A0D9R7Q9	RRM domain-containing protein	25432.4	113765	37228.5	Filtered	26568.3	8846.5	15598.9	79117.2	28197	463363	411668	202816
A0A0D9R7R1	Uncharacterized protein	Filtered	Filtered	Filtered	Filtered	Filtered	Filtered	Filtered	Filtered	Filtered	36190.9	27719.1	3915.53
A0A0D9R7R5	PKS_ER domain-containing protein	36161.3	30714.8	24823.7	32477.3	68189.5	32991.4	34438.8	26049.2	25685.4	20631.7	20812.2	24068.6
A0A0D9R7R6	Uncharacterized protein	185817	200038	164679	218977	205723	201679	210891	149611	175768	111948	129873	104446
A0A0D9R7R9	4a-hydroxytetrahydrobiopterin dehydratase	2439539	2791530	2.28417e+06	2.53762e+06	2.18008e+06	1.87348e+06	2.19762e+06	2.2541e+06	2.15655e+06	2.81805e+06	2.73225e+06	2641383
A0A0D9R7S0	Phosphoinositide 5-phosphatase	82817.7	102178	103201	111670	81381.3	109229	103740	97060.4	96229.5	76553.1	76917.5	87602.9
A0A0D9R7S4	Farnesylated proteins-converting enzyme 2	19876.6	38854.1	Filtered	38099.4	69633.9	Filtered	45739.5	42826.6	48378.7	Filtered	Filtered	13371.3
A0A0D9R7S5	Uncharacterized protein	48743.9	2721.29	11115.1	Filtered	Filtered	Filtered	27330.2	211271	Filtered	102827	28950.2	17296.9
A0A0D9R7S7	FPL domain-containing protein	6427.26	9215.6	Filtered	1092.02	1269.75	Filtered	Filtered	3262.86	273.104	10252.6	Filtered	8973.71
A0A0D9R7T0	Uncharacterized protein	39545.9	48654.4	37754.7	Filtered	28288.3	30694.3	Filtered	8519.5	Filtered	49774.2	52864	51893
A0A0D9R7T1	Heterogeneous nuclear ribonucleoprotein H1	259741	168287	160372	203886	134531	173531	175566	221347	166128	429808	391962	258303
A0A0D9R7U3	Ig-like domain-containing protein	43546.6	19663.4	45162.2	16096.9	15784.2	15177.4	Filtered	9614.46	14017.7	62201.5	57068.7	34570.5
A0A0D9R7U5	Pyruvate carboxylase	65894	64875.1	59284.8	64905.2	63744.2	55178.1	74354.6	83821.7	75536	65066.3	73869.2	58896.7
A0A0D9R7V1	Vacuolar protein sorting-associated protein 28 homolog	132138	153382	168285	110444	124360	135628	103626	93330.5	106738	142155	121167	168896
A0A0D9R7V8;A0A0D9SCS0	60S ribosomal protein L35a	851421	881722	892900	993909	891674	1.02473e+06	811906	708781	827178	680145	548136	758637
A0A0D9R7W8	Proteasome assembly chaperone 1	31415.1	33829.5	27393.5	19492.9	21388.1	6919.2	53678.2	17454.4	21832.9	22004	28176.1	18865
A0A0D9R7W9	Uncharacterized protein	55426.4	60597.9	52568.2	65505.4	63325.5	56001.5	52091.1	55206.9	48651.4	38656	34663.7	46492.2
A0A0D9R7X0	Uncharacterized protein	14086.9	9946.46	26857.7	Filtered	20163.4	13448.7	12648.2	18760.3	24932.9	39593.7	45249.2	32191.2
A0A0D9R7X3	Nucleotide binding protein 1	133221	115361	81036.2	111622	123100	117056	100971	165615	142752	164269	124594	192901
A0A0D9R7X4	RUN and FYVE domain containing 1	36051.8	36201.8	33624.6	29687.8	31611.6	33222.2	26086.3	28887.2	28742.1	45394.2	39870	41110.5
A0A0D9R7X5	Leucine rich repeats and calponin homology domain containing 3	12693	17442.3	20409.4	16079.7	16949.2	9176.02	16090.8	23326.6	23707.6	51676.7	57304.6	33341
A0A0D9R7X7	Uncharacterized protein	259421	239308	238128	259082	283453	268670	221649	227379	226943	233817	211405	266605
A0A0D9R7X8	Frataxin intermediate form	21570.4	18983.7	19628.2	7253.26	13641.4	14481.5	20237.6	33385.1	27650.8	30872.5	41052.6	31032.7
A0A0D9R7Y0	DNA replication licensing factor MCM2	93277.4	93812	107190	83130.8	85923.8	87053.2	83491.5	106944	98159.5	286850	272075	148563
A0A0D9R7Y3	Forty-two-three domain-containing protein 1	28188.4	45850.8	40728.5	35259.2	40877.7	40972.3	37892.3	31783.4	38013.4	53249.3	52490.9	38867.1
A0A0D9R7Y5	COP9 signalosome subunit 3	95855.3	89123.6	94461.1	79647.1	81724	49351.8	73638.5	50058.8	56020.8	37954.8	50414.7	38448.1
A0A0D9R7Z2	Ig-like domain-containing protein	Filtered	Filtered	Filtered	Filtered	Filtered	Filtered	Filtered	Filtered	Filtered	25025.9	23913.9	42688.9
A0A0D9R7Z3	Prosaposin	117678	106088	93756.4	105358	135968	97343.5	103126	84514.7	89431	122535	84725	108688
A0A0D9R800	Ig-like domain-containing protein	42301.8	38897.6	42360.9	35257.9	22744.1	34362.5	13557.4	26230.9	25469.6	161272	142183	116601
A0A0D9R810	Aminoacyl-tRNA hydrolase	17160.6	Filtered	11694.5	7975.74	Filtered	Filtered	13829.3	20303.9	21656.4	36814.8	43802	33371.7
A0A0D9R820	Activating signal cointegrator 1 complex subunit 1	78888.3	79259.2	75780.2	70131.8	85679.8	56658.3	62041.9	73649.6	64341.7	77543.8	70016	93635
A0A0D9R822	Uncharacterized protein	51511.4	57016.1	55808	46677.9	48579	30685.3	39984.3	57870.6	40183.2	128642	123041	96604.4
A0A0D9R825	Uncharacterized protein	33096.3	32523.8	28424.8	37027.6	42253.7	36845	33875.5	39589.8	33896.6	30843.7	29130.1	32050.7
A0A0D9R827	14_3_3 domain-containing protein	81636.3	68462.8	77101.8	79636	79329.8	67203.6	76122.8	83347.1	74672.1	130694	126394	91089
A0A0D9R828	CNH domain-containing protein	38792.6	41899.6	40779.1	47014.4	47694.6	50898.4	44442.1	43310.6	40021.7	41107.9	38429.7	40848.2
A0A0D9R829	RNA helicase	178010	178729	194824	159152	133489	81076.5	201940	203035	177168	414165	462117	264282
A0A0D9R833	Poly [ADP-ribose] polymerase	42318.6	52502.8	52035	54469.5	49026.4	59436.3	61092.7	63976.3	55149.8	64513.1	53851.3	37672.3
A0A0D9R836	Uncharacterized protein	16479.8	15515.5	16213.1	15137.9	17038	11708.3	13025.3	11489.2	15915.9	13961.1	17151.2	14291.8
A0A0D9R843;A0A0D9S3J0	Tim44 domain-containing protein	186435	191765	198747	200290	242931	211164	262900	159987	185238	174590	170682	170268
A0A0D9R866	Transferrin receptor protein 1	138662	163078	142127	110373	182106	139774	155962	116459	118652	160587	139862	167265
A0A0D9R868	Uncharacterized protein	132058	117241	110751	118081	136623	105692	109224	154087	126411	100547	151486	145875
A0A0D9R869	Serine/threonine-protein phosphatase	213035	206672	218099	197999	203151	172125	216705	199804	169746	409214	407935	278258
A0A0D9R875	O-acyltransferase	56525.9	58235.3	52293.2	64841.4	62386.1	60109.7	63212.1	55056.4	55928.3	35319.7	17677.5	42600.9
A0A0D9R880	Monoglyceride lipase	146123	131700	96570.4	112598	140286	113291	129584	103350	92320.1	57991.9	60264.3	78439.4
A0A0D9R881	G protein-coupled receptor class C group 5 member A	45862.6	59127.2	55152.1	44953.4	42091.5	45738.1	41830.8	34863.8	38692.3	60094.8	61089.6	60742.3
A0A0D9R887	DnaJ heat shock protein family (Hsp40) member B12	44094.7	49970	50403.2	54087.4	41267.7	32128.4	43682.9	50288.5	41463.6	47303.8	22643.4	28719.4
A0A0D9R891	CTP_transf_like domain-containing protein	52352.4	34401.9	57301.5	29370.6	33647.5	31280.2	12513.9	16687.2	26047.9	54208	50766.5	31868.2
A0A0D9R892	RNA helicase	48920.6	69859.2	54975.5	50915.8	69549.6	63211.8	68184.6	57251.4	58046.5	54672.3	34392.1	51724.4
A0A0D9R896;A0A0D9R898	Casein kinase II subunit beta	123545	110657	120720	116942	115189	91220.6	99132.1	141551	126406	201426	175193	153628
A0A0D9R899	SEC61 translocon subunit alpha 1	120135	126317	140935	109118	142730	121597	192953	120915	146072	91776.9	90969.8	86946.4
A0A0D9R8A2	WD_REPEATS_REGION domain-containing protein	58830.6	51728.4	48474.1	48234	46983.8	44654.1	39893.5	44291.5	44215.8	40098.8	49257.8	47836.1
A0A0D9R8A8	Cyclin-dependent kinase inhibitor 1B	9878.85	8502.53	8292.58	17388.5	12256.4	11258.5	13587.4	11688.7	11752.2	5788.38	2632.62	5189.6
A0A0D9R8A9	Uncharacterized protein	25527.1	17993.3	22517.1	22982.7	25000.6	18286.4	20113	Filtered	12554.3	10382.7	19046.8	12863.4
A0A0D9R8B1	RuvB-like helicase	253820	246041	232376	222554	248905	204545	221531	215925	206406	209477	205912	250163
A0A0D9R8B7	UBX domain protein 7	96869.2	80636.2	60298.2	69829.8	62853	36332.9	35308.6	57435.7	39974.3	66933.8	60131.1	64275.7
A0A0D9R8C1;A0A0D9REN9	Protein kinase domain-containing protein;CDC like kinase 1	46434.4	Filtered	33129.2	Filtered	54156.9	61255.6	75096.6	71927.1	65879.9	21894.6	14534.3	Filtered
A0A0D9R8C2	Tr-type G domain-containing protein	62059.1	63890.5	63253.4	63850.9	76049.8	70382.6	64719.7	57246.5	65257.7	59569	54942.2	65483.2
A0A0D9R8C6	Coronin	100902	81217.2	69427.8	82221.6	94647.8	86470.2	78958.4	81189.6	76366.8	76805.2	66999.2	62205.4
A0A0D9R8E0	Dolichyl-diphosphooligosaccharide--protein glycosyltransferase subunit 1	441747	375181	378567	408133	412512	420739	421933	461913	414508	379442	390736	403810
A0A0D9R8E3	Alpha/beta hydrolase domain-containing protein 16A	14396.7	16054.3	17463.1	20756.8	29313.8	16137.5	21694.7	17714.1	29341.9	34361.8	10021.1	11338
A0A0D9R8E6	Procollagen-proline 4-dioxygenase	68870.6	55801	58007.5	75490.1	81383.8	68563.5	82154.2	77989.6	80384.7	79243.1	75394	69512.2
A0A0D9R8E8	Uncharacterized protein	98921.2	80424.2	127063	114689	109033	139760	106275	128380	129315	234003	180783	136199
A0A0D9R8F2	Acyl-CoA dehydrogenase family member 9	46171.2	39734.9	31708.8	33440.9	28441.7	11333.3	20910.2	50043.9	38786.7	43462.7	40144.8	35308.2
A0A0D9R8F8	HSF_DOMAIN domain-containing protein	63510.3	61130	72681.8	65448.4	58224.4	73651.6	62656.3	47975.2	66382	53977.4	50273.1	51960.4
A0A0D9R8G3	HTH_53 domain-containing protein	49344.6	55472.4	56758.4	45386.7	49473.5	47755.3	54338.6	62406.5	77459.4	71687.5	76577	66684.7
A0A0D9R8G6	Uncharacterized protein	82332.7	98542.6	80149.5	99247.1	96479.6	111061	86756.7	60862.4	81021.7	51386.8	51006.8	56612.1
A0A0D9R8G8	SWI/SNF related, matrix associated, actin dependent regulator of chromatin, subfamily a, member 2	2974.89	7969.6	5400.81	Filtered	3126.41	5571.33	9570.74	2559.99	6222.81	Filtered	4639.58	6461.77
A0A0D9R8G9	CW-type domain-containing protein	25846.5	28720.1	30742.1	34880.4	26114.1	31998.8	24914.4	22147.2	23194.1	17072.1	17632.2	21713.4
A0A0D9R8H2	Peptidylprolyl isomerase	30624	31880.1	45141.8	41054.1	11690.5	34660.4	25384.4	20897	42138.9	25697.5	39691.5	23610.1
A0A0D9R8H4	Ribosome biogenesis protein BOP1	112965	93397.2	105330	112004	104498	95114	86592.8	98287.8	96468.7	155544	157300	141854
A0A0D9R8H5	Non-specific serine/threonine protein kinase	149374	139296	150932	146826	156445	148889	126140	135416	133095	168459	144080	144939
A0A0D9R8I9;A0A0D9S531	Uncharacterized protein;Cyclin-dependent kinase 2-associated protein	34391.5	29229.8	26695.2	7614.66	37551.5	Filtered	Filtered	Filtered	Filtered	34859.7	34700.8	Filtered
A0A0D9R8J3	Uncharacterized protein	Filtered	5592.49	4978.02	Filtered	4583.3	Filtered	Filtered	Filtered	3823.08	3138.5	7395.36	8087.33
A0A0D9R8J6	Dimethylargininase	44431.7	42049.4	29255.1	41848.5	44636.8	46853.7	48823.7	42510.9	38668.1	23136.3	23879.2	25484.4
A0A0D9R8J7	J domain-containing protein	70941.4	55598.5	66071.7	59220	53938.9	63141.3	44614.8	50325.2	61815.5	63073.8	67094.1	44599.8
A0A0D9R8K0	Ubiquitin carboxyl-terminal hydrolase 7	131393	134097	128576	120561	130124	123181	130319	129605	125264	93670.7	95682.1	118402
A0A0D9R8K1	Chloride intracellular channel protein	95129.9	71758.2	103478	79523	56924.6	54860.1	69010	91557.4	67279	438062	325866	198711
A0A0D9R8K2	Protein HGH1 homolog	143426	126577	136848	129172	126445	124322	108893	122238	117390	145702	115198	126130
A0A0D9R8K4	GST class-pi	85278	74568	93561.9	84546.8	71881.6	56599.2	82978.4	103620	78003.4	393981	360492	157292
A0A0D9R8K5	Carbonyl reductase 1	223639	230660	215982	181547	223306	114560	175097	225761	207311	481951	502610	295495
A0A0D9R8K6	Kinesin-like protein	35071.1	36039.5	35203.9	22318.3	32551.4	39409.1	25203.9	14077.9	20696.1	25956.8	22029.9	21765.8
A0A0D9R8K9	Ribonucloprotein	20290.5	22547.7	35619.2	17042.9	21497.1	13698.6	16004	18614.9	19177	64434.7	50005.7	35915.6
A0A0D9R8L0	Pumilio RNA binding family member 3	67530.3	64802.2	74511.9	48549.9	54155.1	55946.2	45405.7	62366.6	73395.7	74345.5	74057.4	78721.4
A0A0D9R8L1	Phosphomannomutase	120393	125989	156161	112867	110874	110406	115693	144009	130338	244376	193777	146615
A0A0D9R8L3	NADH dehydrogenase [ubiquinone] flavoprotein 1, mitochondrial	84142.6	73730.9	88015.4	61241	72993	88465.9	71454.9	82901.8	90269	112052	103637	97692.8
A0A0D9R8L5	CSD domain-containing protein	217554	238548	223123	233658	235126	266156	183184	177546	185289	196309	185972	193497
A0A0D9R8L7	Uncharacterized protein	92755.3	75239.5	93353.8	84974.7	70586.3	60613.3	72815.4	102762	78966	202752	164548	139904
A0A0D9R8M1	Annexin	91309.8	82622.7	90197.5	68967.3	82196.3	68357.4	77625.5	108830	97543.3	137325	129508	107863
A0A0D9R8M8	Nuclear cap-binding protein subunit 2	134425	119278	117707	86619.3	91980.7	83440.8	101616	108679	129010	131350	143500	159271
A0A0D9R8M9	Nudix hydrolase domain-containing protein	Filtered	Filtered	6494.68	8469.49	9643.75	7328.48	8583.54	Filtered	8675.56	Filtered	Filtered	7620.95
A0A0D9R8N8	Melanotransferrin	33547.2	44470	50521.2	27831.6	34637.3	35540.1	24935.9	37012.3	41076.9	46903.6	44575.1	41277
A0A0D9R8P2	GOLD domain-containing protein	120370	98061.1	114303	68101.7	68794.8	49016.1	66426.6	211552	136390	521298	461677	348596
A0A0D9R8P6	Uncharacterized protein	71994.8	85141.4	62871.9	55163.6	62238.1	71076.9	49773.9	69533.1	68324.5	71395.3	77741.5	83337.5
A0A0D9R8P8	SAP domain-containing protein	24673.2	46043.7	48367.4	47386.4	51218.9	65507	95032.5	71396.7	96956.8	73782.4	66601.5	71348.6
A0A0D9R8Q0	Uncharacterized protein	107622	103277	96284.3	92255.3	99571.2	100669	85253.8	95893.1	94313.1	99974	99209.1	106709
A0A0D9R8Q1	Uncharacterized protein	16899.5	19568.8	15986.5	13756.3	15529.3	17465.1	11664.4	14847	12730.8	18708.5	18977.9	16525.6
A0A0D9R8Q2	Enoyl-CoA hydratase	242817	243698	226684	273565	243378	231194	263332	267200	261325	231004	230203	237371
A0A0D9R8Q7	RNA helicase	85920	81658.3	67316	87161.4	117676	76553.7	50884.2	65206	60401.4	116105	121392	89259.9
A0A0D9R8R3	Ubiquitinyl hydrolase 1	389868	346358	341926	313806	236155	154587	244596	508430	364241	163706	284061	713959
A0A0D9R8R6	Uncharacterized protein	274199	304961	289530	419162	420522	471732	423636	354441	513860	208193	214488	183448
A0A0D9R8R9	Uncharacterized protein	Filtered	Filtered	Filtered	Filtered	Filtered	Filtered	Filtered	Filtered	Filtered	68132.4	55215.3	23984.4
A0A0D9R8S0	Uncharacterized protein	137332	131678	134416	139095	134499	105105	143121	166468	145600	172882	176774	156940
A0A0D9R8S7	Uncharacterized protein	100693	88427.5	102399	90703.9	83459.1	70076.2	99054.9	101547	100202	127600	109804	109421
A0A0D9R8S9	Uncharacterized protein	30066	11638.8	4660.54	41423.9	25096.6	13003.6	13738.2	11989.6	9795.84	29717.9	26706.1	9298.57
A0A0D9R8T1	PDZ and LIM domain 7	91938.8	72252.7	75458.6	82369.1	95288.6	75413.4	63264.4	71139.2	71690.5	105176	118186	52265.2
A0A0D9R8T2	SHANK associated RH domain interactor	58283.3	50840.4	13509.8	43941.8	50566.8	19017.9	31173.1	19699.9	38583.4	39992.6	39555	42614.9
A0A0D9R8T6	Uncharacterized protein	156173	146702	118360	143261	107189	155071	107965	26102.9	89700.6	50021.8	38088.1	53097.9
A0A0D9R8T8;A0A0D9S787	Uncharacterized protein	221852	161121	174907	164139	160744	89080.1	169927	153535	144775	236149	249080	208493
A0A0D9R8U1	Valyl-tRNA synthetase	118142	114820	108797	121043	117474	125802	125519	120799	119255	124449	125521	106406
A0A0D9R8U2	ADF-H domain-containing protein	175483	187759	202850	172553	196787	188313	200948	186191	178159	218751	210811	182645
A0A0D9R8U4	BCS1-like protein	66422	69016.2	57059.7	65667.8	55124	77116.1	79469.9	70312.6	70756.3	47778.7	43153	40946.2
A0A0D9R8V0	CENP-V/GFA domain-containing protein	17574.5	20459	19878.9	23545.2	15610.5	12854.5	26070.4	15003	17278.4	29859.4	23389.4	19435.4
A0A0D9R8V1	Uncharacterized protein	77575.9	55043.6	91866.5	79855.1	157786	Filtered	83385.6	Filtered	81543.3	Filtered	51741.6	14151.9
A0A0D9R8V9	G protein-coupled receptor kinase	49705.2	35493.9	45926.1	23198.1	27437.1	38019.8	26718.7	33225.7	30816.4	45058	41055	41117.1
A0A0D9R8W0	CP-type G domain-containing protein	26382.1	13011.1	22433.9	19054.8	12527.5	Filtered	Filtered	38351.9	14966.3	59332	59374.1	49301.2
A0A0D9R8W5	GTP:AMP phosphotransferase AK3, mitochondrial	71321	76737.7	64907.3	77500.9	75601.9	81882.4	83126.1	87920.5	81739.6	67300	70448.9	66002.8
A0A0D9R8W6	U6 snRNA-associated Sm-like protein LSm2	38531.4	937436	545224	22421.8	14908.4	10849.5	18191.4	34084.8	23133.8	42207	69410.9	723714
A0A0D9R8W8	Uncharacterized protein	212623	150641	175917	162890	164136	167669	193134	179728	181688	179293	177545	167307
A0A0D9R8X3	CCR4-NOT transcription complex subunit 9	64062.1	58917.4	72161.2	66109.3	52841.6	55550.9	65551.9	59195.3	65549.9	70856.3	55040.8	52057.9
A0A0D9R8X8	Uncharacterized protein	147589	129257	149135	136766	150513	152072	142485	149035	157118	138560	115762	132886
A0A0D9R8X9	Heat shock 70 kDa protein 13	17286.6	7228.37	28598.8	13431.6	7172.24	Filtered	Filtered	Filtered	12661.2	111843	95064.8	42274.9
A0A0D9R8Y0	Synaptosomal-associated protein	52060.5	63602.5	57283.4	54136.3	38524.7	49416.1	49066.5	79842.5	66773.8	92096.2	83208.1	72733.9
A0A0D9R8Y5	Uncharacterized protein	108281	104000	106875	78455.6	139083	94824.6	46527.4	51589.5	66153	123987	99975.7	95018.9
A0A0D9R8Y7	Calponin-homology (CH) domain-containing protein	21156.8	17058.1	21216.1	24706.6	Filtered	27973.8	23981.7	17860.3	18042.3	8082.28	15138.7	3936.8
A0A0D9R8Y9	Uncharacterized protein	89309.3	102238	98378.9	84758.7	105850	106124	77354.4	99130.9	115556	61100.2	70869.5	52194.6
A0A0D9R8Z3	Complex I-23kD	93412.4	99140.8	94274.7	95112.3	104396	101059	98070.5	96042.9	90216.6	87233	75825.1	93376.6
A0A0D9R8Z6	Uncharacterized protein	19019	23677.6	19972.5	11631.2	15134.5	14623.5	10775.5	16172.8	9529.43	27443.7	14959.2	14081.1
A0A0D9R8Z8	Coatomer subunit gamma	116612	112558	119900	96905.3	110131	110376	100979	103712	104525	106336	106183	95228
A0A0D9R901	V-type proton ATPase subunit a	107966	86682.6	73109.7	70004.4	58927.6	100646	61724.5	70664.4	53937.9	55372.6	58811.2	78502.9
A0A0D9R902;A0A0D9RWL0	Tyrosine-protein kinase receptor	21060.8	24170.9	18511.8	10798	21238.8	23011.3	Filtered	11465.1	20664	17916.7	22572.7	23634.5
A0A0D9R909	Uncharacterized protein	13472.3	13694.3	17668.6	11629.3	26559	47526.2	21537	26222.1	20895.3	17405	5787.85	11633.2
A0A0D9R911	Uncharacterized protein	16366.3	19441.2	12258.1	14497.4	16839.1	23236.5	24965.8	17572.1	17941.8	16340.6	21841.6	19798.8
A0A0D9R914	Poly [ADP-ribose] polymerase	12390	20265.9	13316.5	8663.27	Filtered	Filtered	16635.1	13314.2	13376	8667.05	7196.23	20454.5
A0A0D9R924	Plectin	227625	223705	222636	207310	224992	211558	233768	257591	238666	343021	322081	280277
A0A0D9R925	L-type lectin-like domain-containing protein	293733	261034	294353	262198	284544	253647	324992	270626	280399	288904	268627	258196
A0A0D9R929	Cation-transporting ATPase	41021.1	48729.6	49420.6	39600	34851.2	40609.2	45688.9	35941.6	45308.1	32812.8	32917.2	53430.8
A0A0D9R932	CXADR Ig-like cell adhesion molecule	72591.7	69724.1	79915.3	77289.9	79775.8	47380.7	54559.3	73638.5	80233.4	91280	70390.2	70206.8
A0A0D9R933	Uncharacterized protein	4373588	3626097	2.93759e+06	3.91399e+06	2.87663e+06	3945068	2.99519e+06	5.09905e+06	4.53078e+06	6308364	4376731	5954424
A0A0D9R942;A0A0D9S8Z9	Uncharacterized protein	1.23166e+06	1298555	937067	1.24778e+06	960374	1.12493e+06	851476	397279	460991	2919.99	25178.3	102020
A0A0D9R947	Uncharacterized protein	Filtered	Filtered	Filtered	Filtered	Filtered	Filtered	Filtered	Filtered	Filtered	187926	70641.7	6006.83
A0A0D9R949	60 kDa poly(U)-binding-splicing factor	117555	140501	112699	124103	114476	119349	105622	116323	114697	171729	161456	134940
A0A0D9R952	Dynamin-like 120 kDa protein, form S1	57352.6	57726.3	57716.6	54016.8	64585.5	54640.1	60157.5	56648.9	60084.8	56155.2	58238.2	57097.2
A0A0D9R957	E3 ubiquitin-protein ligase	15647	18090.3	13030.7	Filtered	13811.7	Filtered	10690.7	11546.3	11081.8	16408.2	15215.2	17781.9
A0A0D9R959	Scribble planar cell polarity protein	63687.2	63983.9	70987.4	64273.7	62361.7	64250.8	44394.9	59524.2	58315.1	78475.9	71038.4	80494.8
A0A0D9R968	WD_REPEATS_REGION domain-containing protein	39648.9	40100.7	43262	38278.6	39441.6	49998.8	53443.9	26659.2	38378.8	51800.3	29980.6	21648
A0A0D9R974	Endoplasmic reticulum metallopeptidase 1	30553.6	26187.9	23797.1	22323.8	19716.7	15764.4	24740.4	22812.9	21590.1	22537.3	19858	20870.5
A0A0D9R975	ANK_REP_REGION domain-containing protein	120772	93342.1	88862	119471	130956	109341	92679.1	113362	111907	132509	100764	110983
A0A0D9R977	Uncharacterized protein	57024.5	69869.5	63984.4	64945.4	59442.5	78708	50738	49506.4	55902	76601.5	85570	63625.4
A0A0D9R981	SH3 domain-containing protein	68024	38350.5	58069.6	60289.8	46632.9	73710.1	47045.5	43019.1	46113.6	26666.5	39207.1	45259.6
A0A0D9R9A4	Arp2/3 complex 34 kDa subunit	164778	160584	168859	140738	152970	126079	157456	150617	145112	206179	234220	186590
A0A0D9R9A5	Mitochondrial ribosomal protein L39	98941.2	108664	100352	114666	131508	127722	93437.6	89591.8	94708.5	95769.8	91002.2	98407
A0A0D9R9A6	Zinc finger SWIM-type containing 8	Filtered	Filtered	16647.7	Filtered	16633	Filtered	9318.3	Filtered	Filtered	11681.2	3655.77	15118.7
A0A0D9R9A8	Mab-21 domain-containing protein	32820.7	44986.7	44138.7	42361.2	37531.9	29755.5	28831.8	53483.7	35238.3	28016.2	39091.3	34395.1
A0A0D9R9A9	Glyoxylate reductase 1 homolog	2210.13	Filtered	Filtered	Filtered	Filtered	Filtered	Filtered	4588.82	Filtered	16258.5	14173.5	8893.57
A0A0D9R9B6	GDP-4-keto-6-deoxy-D-mannose-3,5-epimerase-4-reductase	Filtered	17813.4	2711.65	Filtered	3305.54	Filtered	Filtered	31382.3	23004.5	149484	119934	65910.8
A0A0D9R9B9	RUN and FYVE domain containing 4	978235	1.07357e+06	1.26199e+06	872359	1.08618e+06	1.27236e+06	1.55053e+06	696647	963083	41492.5	151839	348687
A0A0D9R9C4	RING-type E3 ubiquitin transferase	72596.8	37054	67193	45183.9	40319.3	Filtered	31958.4	50300.5	39368.4	70356.1	79400.2	61503.8
A0A0D9R9C5	Negative elongation factor E	63025.1	88029.3	75559.4	79924.5	65441.8	82790.7	48781	81972.6	75539.3	159618	46162.4	63276.8
A0A0D9R9D2	Calcium/calmodulin-dependent protein kinase	62632.5	60758.2	73526.5	71702.5	72599.1	77619.1	72896.8	57167.9	77795	53279.6	47033.1	53172.9
A0A0D9R9E0	Pyrroline-5-carboxylate reductase	239608	212257	221166	225554	206428	209942	208320	238786	233301	231385	208187	213934
A0A0D9R9E5	Glycine cleavage system P protein	142788	128236	125799	130060	127811	141858	115106	118864	125941	126847	128819	119633
A0A0D9R9F0	Uncharacterized protein	34301.9	25778.6	27156	32352.5	32817.5	44635.7	29605	23770.4	27627.1	23619.9	20870.1	23179.7
A0A0D9R9F2	ANK_REP_REGION domain-containing protein	40856.5	38495.4	39480	65678.5	47680.8	63525.6	51123.4	52112.4	56395	40561	44566.2	20889.9
A0A0D9R9G1	Eukaryotic translation elongation factor 1 delta	154085	181855	190356	164190	141194	147372	137302	133382	150881	288419	268729	160757
A0A0D9R9G2	ATP synthase-coupling factor 6, mitochondrial	122951	118693	147109	126471	113261	136560	150356	113514	134360	103024	93624.3	99299.8
A0A0D9R9G7	Metavinculin	118358	106134	109632	123295	119173	104332	120422	136248	127612	147292	143384	137294
A0A0D9R9G9	Uncharacterized protein	63178.4	62406.6	56349.9	57542.6	54936.8	62207.5	65550.6	47771.9	47014.5	54128.6	61195.2	48339.2
A0A0D9R9H4	Nicotinate phosphoribosyltransferase	156787	115589	135066	109802	120370	103271	118187	135847	92223.4	227005	165889	155245
A0A0D9R9H5	Uncharacterized protein	23273	11421.5	22238.7	14418.5	12843.3	Filtered	10027.8	34499.2	21343.2	128105	114309	48592.7
A0A0D9R9H7	DUF4536 domain-containing protein	63881.5	59742.8	75804.5	59486.5	74698	48828.2	78075.5	49916.2	56078.6	51255.5	46420.1	57675.7
A0A0D9R9I2	Claudin	50972.2	52084.9	54090.5	41126.6	34056.6	Filtered	Filtered	53406.9	Filtered	76875.7	72497.2	87511.8
A0A0D9R9I3	Uncharacterized protein	99289	112162	73908.9	94185.3	25039.2	50551.6	97979.9	74279.5	48680.3	170308	156585	71124.2
A0A0D9R9J2	AP-3 complex subunit mu-1	70118.2	71148.2	82538.9	68964.2	76514.7	67479	77893.5	53390.3	70891.6	58572.3	58775.5	49788
A0A0D9R9J6	Procollagen-proline 3-dioxygenase	219783	178105	99420.6	126257	97016.4	130363	87345.4	98149.6	102785	36110.4	45525.7	67811.1
A0A0D9R9L3	ABPP	23651.2	34736.9	28249.2	Filtered	Filtered	24420.6	Filtered	Filtered	Filtered	26890.2	24107.9	Filtered
A0A0D9R9L4	Insulin-like growth factor-binding protein 2	18167.2	11858	7410.27	6483.9	Filtered	10874.7	Filtered	Filtered	2167.55	15792	10769.6	23380.1
A0A0D9R9L7	Carnitine O-palmitoyltransferase	42631.8	33988.4	44872.7	42019.1	42222.7	43925	59071.7	36229.9	38171.4	28726.7	29627.7	21726.1
A0A0D9R9L8	ElaC homolog protein 2	132952	136141	142642	133144	135363	143071	126418	111477	124040	126228	132295	128527
A0A0D9R9M4	HepA-related protein	52439.1	55883.5	54426.5	56631.5	57657.3	41041.8	42194.9	36762.8	37750.7	13017.5	46391.1	60850.9
A0A0D9R9M6	Peptidase M12B domain-containing protein	48928.9	54439.1	59080.3	21162.7	27477.1	22753	13894.2	18192.6	20175.7	52549.3	41768.9	61521.4
A0A0D9R9M7	Uncharacterized protein	Filtered	Filtered	Filtered	Filtered	Filtered	Filtered	Filtered	Filtered	Filtered	129351	80075.6	Filtered
A0A0D9R9M8;A0A0D9R9N3	RING-type domain-containing protein	15672.6	14670.4	12379.6	10770	11181.7	7974.61	7798.6	13400.4	10298.9	17157	12728.6	15338.4
A0A0D9R9M9	Gasdermin D	88527.3	60382.2	75679	80071.2	78141.6	86234.9	76321.9	77532	74153.1	84209.7	71617.3	78026.5
A0A0D9R9N5	Immunoglobulin mu DNA binding protein 2	37563.2	39771.8	41247	47717.3	63190.2	48717.9	50606.7	19470.7	15825.9	24530.1	25257.7	29917.4
A0A0D9R9N9	Nucleoporin 205	122304	121943	119981	126071	113809	107085	122040	131020	115183	120964	140009	122061
A0A0D9R9Q4	X-ray repair cross-complementing protein 5	306665	289408	311551	291879	338428	356856	257356	235456	302096	267633	241373	256901
A0A0D9R9Q7	Gamma-tubulin complex component	37320.6	38596	39756.8	40346.7	26258.6	35424.3	32658.2	35735.4	38268.8	28727.6	33680.7	33066.5
A0A0D9R9R1	AT-hook containing transcription factor 1	29492.1	35376.7	30572.9	36347.6	33316.6	37699.5	33907.2	35725.6	37113.9	32280.2	37150.8	31686
A0A0D9R9R4	LIM domain containing preferred translocation partner in lipoma	42031.5	61036.7	51874.2	70920.5	62661.5	67281.7	83235	71720.3	74086.3	59808.9	66519.3	48527.3
A0A0D9R9R9	Outer mitochondrial membrane protein porin 2	60845.4	56293.1	67995.8	36668.8	51781.6	43665.3	60005	89373.7	61604	103608	126026	88565.8
A0A0D9R9T0	Uncharacterized protein	Filtered	65608.5	20559	40721.1	53164.1	55714	103243	64043.1	51431.4	64637.6	102478	93199.2
A0A0D9R9T5	Uncharacterized protein	93512.4	148775	159012	130080	Filtered	74512.8	Filtered	127231	Filtered	128830	114377	52740.1
A0A0D9R9T7	Uncharacterized protein	45372.6	48586.6	49206.3	49513.8	51294.8	57242	50274.9	45448.3	50562.1	38130.8	39146.7	39371.9
A0A0D9R9U2	E3 ubiquitin-protein ligase listerin	62093.6	59093.4	47370.4	44141.4	30849.1	45097.4	55162.5	46102.5	42855.3	33786.8	41032.6	47668.9
A0A0D9R9U5	Uncharacterized protein	43973.5	43352.8	49164.8	41361.8	46633.2	45641.8	32345	30387.5	29477.1	32409.2	27826.7	35555.6
A0A0D9R9V0	rRNA adenine N(6)-methyltransferase	15174.8	35392.8	Filtered	41128.2	53321.5	Filtered	21936.9	Filtered	Filtered	11965.8	9574.37	11958.1
A0A0D9R9V3	WD repeat-containing protein 91	44139.4	48335.8	44839.6	51100.5	46395.3	48592.7	37973.3	34469.1	34923.3	47477.8	41193.5	36492.2
A0A0D9R9W8	Ubiquitin carboxyl-terminal hydrolase 16	70493.4	79068.5	65585.7	76040	79880.3	67891.2	62300.7	61379.2	44009.2	80018.5	62360.9	40976.8
A0A0D9R9W9	Uncharacterized protein	15034	32644.6	11502	28165.7	5916.25	Filtered	9437.16	4899.58	5061.88	23999.9	33986.4	12732.3
A0A0D9R9X4	Fibronectin	38250.7	34356	30080.9	19007.9	28349.1	24347.8	10245.1	10663.2	10696.2	38254.2	42145.2	38274.3
A0A0D9R9Y5	CCT-theta	251606	251325	255981	234423	255118	234498	238916	256323	245609	406361	361554	287711
A0A0D9R9Z3	Uncharacterized protein	13999.3	14663.7	15516.9	20549.2	16429.6	13440	10173.3	12674.2	10509.1	12143	13349.3	Filtered
A0A0D9RA00	Uncharacterized protein	84292.3	60838.7	61407.4	72982.4	76405	71295.9	62523.8	61510.7	57126.1	34761.8	39646.9	41617.3
A0A0D9RA03	DnaJ heat shock protein family (Hsp40) member A3	88833.8	106372	82161.1	82880.9	111719	83010.2	75298.2	89167.4	83711.5	81343.8	88120.3	72961.5
A0A0D9RA04	Gp_dh_N domain-containing protein	2.84751e+06	2.56075e+06	3.28684e+06	2.22361e+06	2.96935e+06	2.96619e+06	5.63213e+06	1.72436e+06	2.59957e+06	26156.6	127597	719887
A0A0D9RA06	L51_S25_CI-B8 domain-containing protein	115080	121630	111265	137989	182857	139083	141976	130729	134433	120419	134745	123867
A0A0D9RA10	Phosphoglycerate mutase	107608	89935.6	95712.4	80108.7	87421	66621.1	81302.8	135496	85570.6	180418	198170	138353
A0A0D9RA18	Pescadillo homolog	99622.9	80934.8	103074	75781.5	87905.4	97080.4	35743.8	71552.3	79667.3	107340	76802.4	77951.2
A0A0D9RA19	Aldo_ket_red domain-containing protein	193747	278150	186394	153341	258031	125479	213250	143488	178687	515508	500601	244243
A0A0D9RA26	Tetratricopeptide repeat protein 39B	33628.5	29435.9	37664	28864.7	23628.5	34683.8	31781.8	30821.8	28170.4	46803.6	54232.2	48148
A0A0D9RA32	Uncharacterized protein	230996	224793	221093	253752	258058	223516	244791	227978	221946	262922	256092	222550
A0A0D9RA33	AAA domain-containing protein	139602	145822	126297	140879	155304	105904	107790	124772	109160	146550	132120	127241
A0A0D9RA41	Cytochrome c oxidase assembly protein COX20, mitochondrial	19874.8	34421.8	31771.3	14980.9	25595.5	Filtered	17297.3	39427.9	28531.3	83857	95399.4	66908.1
A0A0D9RA44	Uncharacterized protein	61423.9	44432.7	61894.1	46703	42554.9	25154.8	41905.7	76838.9	73979.6	158460	134303	95639
A0A0D9RA46	RNA helicase	68908.6	68154.4	76628.5	89042.8	89814	78131	104726	102118	92526	70280.2	81052.5	77354.1
A0A0D9RA59	Uncharacterized protein	142324	163567	136204	139001	171003	158647	115590	136607	134845	128169	125953	146850
A0A0D9RA63	PWWP domain-containing protein	155304	145212	144279	155129	168444	165934	176491	151103	146562	120859	132653	135443
A0A0D9RA76	Uncharacterized protein	67640.1	55345.9	81571.5	66764.4	75399.7	68402	53185.3	53893.1	60511.8	54971.1	55951.8	64994.3
A0A0D9RA81	Uncharacterized protein	15070.8	16274.2	12403.1	12478.2	16151.9	12120.5	8876.24	11892.8	17396.2	30931.4	16683	21396.1
A0A0D9RA92	Uncharacterized protein	50688	38515.5	66258.3	19316.3	20867.6	38613.8	Filtered	16959.5	17064.5	24045.4	24114.1	42465.6
A0A0D9RA95	LTO1 maturation factor of ABCE1	Filtered	Filtered	Filtered	Filtered	Filtered	Filtered	Filtered	Filtered	Filtered	7115.66	3608.6	Filtered
A0A0D9RAA0	Coronin	19064.2	41234.9	33186	9525.78	14135	9794.59	6101.35	9690.87	15628.9	20479.5	18221.7	20354.6
A0A0D9RAA7	DNA-directed RNA polymerase subunit	28482.2	40046.9	33666.9	36383.1	38088.4	45847.7	33004.3	35298.6	31753.3	29406.6	26226.3	33194.7
A0A0D9RAB6	40S ribosomal protein S24	1293378	1.39315e+06	1.32756e+06	1572947	1.65199e+06	1.7524e+06	1269782	1.09104e+06	1.22835e+06	1.30727e+06	737473	929682
A0A0D9RAC1	Dihydropyrimidinase like 5	99790	66383.2	65558.9	71958.2	54826.9	58837.5	69752.6	70353.8	58848.1	65663.5	83328	57878.3
A0A0D9RAC2	Adenylosuccinate synthetase isozyme 2	241921	265929	237166	247092	226828	229469	207305	227738	195152	237906	240450	235008
A0A0D9RAC9;A0A0D9RT17	SP-RING-type domain-containing protein	96424.3	98156.1	80193	93987.7	104759	73306.4	65535.6	73879.1	78278.3	106725	112941	98809.7
A0A0D9RAD2;A0A0D9RE61	Homeobox domain-containing protein;PBX homeobox 1	48593.4	36525	16787.6	43069.4	59653.1	82631.5	43113.3	62657.4	Filtered	12439.2	25178.4	12814.7
A0A0D9RAD8	Peptidyl-prolyl cis-trans isomerase	237923	152245	162164	261555	131724	479798	541210	338268	287987	88660.7	62549.4	208905
A0A0D9RAF7	BRO1 domain-containing protein	158080	156577	154852	161083	164227	135867	148953	154568	142966	195071	196673	164397
A0A0D9RAF8	Uncharacterized protein	12957.3	23210.8	12827.2	32541.1	23293.5	29671.8	25389.3	30934.9	28966.1	22787.7	17597.6	16015.5
A0A0D9RAG0	HAUS6_N domain-containing protein	43493.1	49501.8	39963.8	49537.9	45096.5	51380.1	37499.1	38706	40830.3	31428.1	29289.3	35404.3
A0A0D9RAG1	Centrosomal protein 170	44130.9	59160.4	43918.2	53061.9	53359	44803.3	49662	73376.9	58498.5	39507.1	45458.3	48589.9
A0A0D9RAG2	UBX domain-containing protein	70973.2	74007.3	85997.9	94965.4	98921.7	96059.9	94506.9	92460.2	94049	68691.3	64570.5	81742.7
A0A0D9RAG5	Aldo_ket_red domain-containing protein	180720	197661	190161	153728	215424	151217	212477	171690	181642	340125	357187	216207
A0A0D9RAG9	Clathrin light chain	146413	145694	153761	157338	164470	171701	142477	120020	132180	162810	146150	86218.1
A0A0D9RAH2	Perilipin	76884.8	111876	112116	95327.2	86832.7	102979	102545	92314.3	93113.3	82155.1	75275	83193.5
A0A0D9RAH5	Aldo-keto reductase family 1 member B	246763	262676	256217	290483	368311	294408	287547	264352	276330	442342	392292	308175
A0A0D9RAH6	SH3 domain-containing protein	125564	159562	171449	171073	168995	192275	164966	156888	161440	146590	132967	119992
A0A0D9RAI4	Cytoplasmic linker associated protein 2	28279.5	30665.6	29548.2	28929.2	30085.5	27057.7	27246.5	27325.6	28701.5	20859.2	21490.6	22967.7
A0A0D9RAI5	Nucleolar protein 16	38224.1	114589	85319.7	74877	51920.6	119941	103585	74008.6	78051.8	68938.7	63706.4	68960.5
A0A0D9RAJ1	Uncharacterized protein	35397.1	57970.8	56133.6	54875.3	69141.5	57059.8	61293.8	65868.4	55596.1	52449.7	56402.5	42798.5
A0A0D9RAJ5	Annexin	144889	119688	133794	125728	144784	109546	118714	130146	111155	165114	155735	118530
A0A0D9RAK0	Metastasis associated 1	83911.2	51847.9	55392.3	59224.6	46493.8	79346.6	59715.9	45950.6	53815.2	116421	96492.3	85804.4
A0A0D9RAK2	Transporter	37369	47576.7	21729.7	50622.5	45725.8	20064.1	31414.9	14702.7	24701.4	23208.5	19021.2	24655.2
A0A0D9RAK4	Uncharacterized protein	58451.6	70532.7	63180.2	70848.5	61324.9	83414.4	79568.5	51166	51318.8	45233.9	41080.4	53133
A0A0D9RAL5;A0A0D9SD08	40S ribosomal protein S6	4827638	4.48172e+06	4915096	4.64874e+06	10005628	4.90979e+06	3415893	3708780	3519497	3.38839e+06	2.86978e+06	3.27931e+06
A0A0D9RAL8	Proteasome subunit beta	33726.8	24937.3	17220.6	16540.8	21784.8	16874.5	25418.9	42373.1	32295.8	36877.2	33723.8	50901.6
A0A0D9RAM7	Uncharacterized protein	84500.4	78065.2	73029.8	85045.2	86488.6	97428.4	98823	86739.3	89871.2	54931.1	55120.7	47399.9
A0A0D9RAM8	Protein disulfide-isomerase	469072	451669	501544	490738	474742	484495	489739	478276	532791	511878	561603	468983
A0A0D9RAM9	Uncharacterized protein	119830	126398	124522	120363	158211	119245	150419	135438	152274	95174.9	84969.3	104689
A0A0D9RAN0	Uncharacterized protein	54388.8	104772	124046	102714	107017	131771	93333.2	127275	96718	149083	146434	112426
A0A0D9RAN2	Peroxiredoxin-like 2 activated in M-CSF stimulated monocytes	58721.7	74279.3	58573.2	50729.8	31654.7	52719.9	73653.4	73482.6	68011.9	53782.3	66135.6	58706.8
A0A0D9RAN4	Uncharacterized protein	106969	105239	103705	118943	97154	125199	135566	114371	126990	94377.2	85953.7	89104.6
A0A0D9RAN5	Proteasome subunit beta	576546	557584	98754.9	596247	519178	211848	84397.3	Filtered	593418	230755	356682	90278.2
A0A0D9RAN8	Uncharacterized protein	69394.4	62182.7	66533.3	30144.8	48351.4	60430.2	23791.5	48982.4	49598.3	66124.8	56771.6	49443.4
A0A0D9RAP0	Tetraspanin	11350.6	25132.3	24486.2	11773.3	25083.2	16901.5	14862.1	6069.7	12836.3	14895.3	11195.2	7604.28
A0A0D9RAP1	CHCH domain-containing protein	18158.6	11309.5	20359.9	9614.21	14492.4	6944.79	17966	4715.94	6271.31	8836.59	5696.24	4559.12
A0A0D9RAP3	Glutamine-dependent NAD(+) synthetase	46023.5	50324.2	42690.6	79771.2	53732	56825	120785	87588.4	76656.6	28225.3	27848.7	29601.8
A0A0D9RAP7	Uncharacterized protein	42955.8	50115.7	43258.2	47703.5	36182	53507	39716.4	35019.2	38711.3	37362.7	34825.5	31324.3
A0A0D9RAQ1	Exocyst complex component Sec8	22431.3	5093.5	20621.5	Filtered	11475.8	15616.2	10176.1	6706.49	12473.5	19181.6	19428.9	15077.4
A0A0D9RAQ4	Uncharacterized protein	62288.6	62388.6	59890.9	64870.2	54856.8	52750.1	74902.4	66459.6	63380.2	38577.4	35519	38948.8
A0A0D9RAQ5	Bromodomain containing 2	52103.1	105071	129853	144273	88352.1	92875.2	122047	84620	31539.3	77673.3	27595.3	104190
A0A0D9RAQ7	Uncharacterized protein	106246	96871.3	130709	88545	109471	98700.2	100763	73387.6	95433.3	83000.3	73734.5	73549.4
A0A0D9RAR5	Mis18 domain-containing protein	17721.1	9987.92	16588	11111.7	14264.9	7493.88	5752.73	14190.5	8516.68	33827.3	35599.5	36687.1
A0A0D9RAR6	WD_REPEATS_REGION domain-containing protein	45755.7	29585.7	31679.6	18451.4	38190.9	28201.4	31787.4	15300	25626	24861.7	23043.3	21245
A0A0D9RAS8	URB1 ribosome biogenesis homolog	30111	33006	38273.6	48739.5	34406.1	28161.9	51603.4	11343	30304.8	37613.5	41938.6	41063.3
A0A0D9RAT1	Transcription elongation factor A like 4	4012.06	4148.67	6328.24	3462.23	5125.07	6356.39	6244.56	2079.83	2985.23	2737.34	4055.08	1895.83
A0A0D9RAT5	Uncharacterized protein	113298	112792	114736	113283	119723	99704.8	96218.8	111741	101894	127844	142366	124699
A0A0D9RAT8	Nucleoporin 210	84047.3	71689.4	67107.9	75308.6	77059.9	75468.5	84793.2	87671.7	79135.5	55851.6	59128.7	56518.9
A0A0D9RAT9	Sidoreflexin	8391.81	Filtered	5080.68	2716.5	Filtered	Filtered	13117.6	30318.3	22493.3	31848.6	40732.2	15261.3
A0A0D9RAU5	Rab-GAP TBC domain-containing protein	32395	21334.9	11333.4	22222.3	Filtered	17294.3	14526.1	49888.6	32790.3	57231.3	26700.2	63651
A0A0D9RAW2;A0A0D9SB40	HYPK_UBA domain-containing protein	277656	330976	283675	290979	316570	289713	257694	233054	226270	239548	217275	209297
A0A0D9RAW6	MFAP1 domain-containing protein	56200.9	87658.9	69142.3	83797.2	79328.3	73543.7	81166.7	50108.4	67270.8	59048.5	52982.3	58714.1
A0A0D9RAW8	Beta-galactosidase	154925	95624.1	102287	88564.8	96794	80571.5	102771	97100.7	74877.6	231279	180456	118844
A0A0D9RAW9	Uncharacterized protein	132725	136595	139990	171409	122179	85654.2	153018	18274.2	123978	191410	182840	142920
A0A0D9RAX5	WD repeat-containing protein 76	40080.9	38797.6	34655.1	32545.6	36382	33263.6	37278.8	30130	28537.9	23206	10438.6	20642.6
A0A0D9RAX8	Uncharacterized protein	83650.1	106024	127196	50949.8	57840	43631.2	28042.4	39570.2	34852.3	173449	168672	162448
A0A0D9RAX9	Uncharacterized protein	27077.7	29193.8	27474.7	26680.4	18968.8	31871.4	23350.1	19414.3	22870.8	26959.2	24127.8	17899
A0A0D9RAY0	BTB domain containing 6	283892	287248	259296	348346	345340	329251	327968	224317	280630	11584.8	43898.3	136938
A0A0D9RAY1	Fumarate hydratase, mitochondrial	107268	107147	105145	103025	108746	79190	100913	126718	104910	162002	159586	138772
A0A0D9RAZ1	Uncharacterized protein	8996.63	31250.7	30807.3	29787.9	29687.5	47983.9	31278.7	30235.9	26665.1	15210.4	19197.9	11500
A0A0D9RAZ3	Hydroxysteroid 17-beta dehydrogenase 8	95214.3	83797.5	95240.5	98172.3	98512.9	109279	83380	76086.1	88976.9	44025.4	60686.7	67881.8
A0A0D9RAZ6	CCR4-NOT transcription complex subunit 10	37447.1	28897.1	21993.5	33703.9	21873.4	28505.6	22603.5	28117.6	27997.6	39815.7	36790.2	27739.6
A0A0D9RB03	Dynein light intermediate chain	73378	80817.6	77173.5	86583.1	106668	95106	80195.8	70993	75862	78706.9	73952.4	56867.1
A0A0D9RB09	E3 ubiquitin-protein ligase RING1	58952.5	64695.9	58266.2	61945.7	68547.8	73260	49271.6	46082.1	49160.1	48470.5	41240.9	48407.6
A0A0D9RB11	Uncharacterized protein	51158.5	39337.5	64253.1	Filtered	40800.6	20383.6	35923.8	76511.8	52495.5	191798	161663	141714
A0A0D9RB15	Uncharacterized protein	48670.8	47799.6	49697.9	46230	41469.7	44021.6	32234	38874	40401.9	38587.3	37704.6	49139.3
A0A0D9RB18	Vacuolar protein sorting-associated protein 52 homolog	29007.4	27488.5	29689.3	27684.3	23405	25620.6	20273.1	25568	21894.5	28118.8	27965.5	21208.6
A0A0D9RB19	Cysteinyl-tRNA synthetase	157291	167318	163044	142667	138178	151638	163299	149734	146935	145035	156433	152262
A0A0D9RB22	WD_REPEATS_REGION domain-containing protein	23461.8	32461.3	27635.6	30583.9	34784.8	36928	25470.3	27367.1	24883.1	28757.1	25649.7	21771.9
A0A0D9RB24	Uncharacterized protein	174931	162352	183837	149653	142930	144413	129631	166902	165538	241358	204789	177041
A0A0D9RB27	Endoplasmic reticulum-golgi intermediate compartment 1	272692	275808	271081	265019	277799	316690	348430	229004	249821	140445	121668	139936
A0A0D9RB28	Uncharacterized protein	70706.1	66783.5	69733	69253.4	76540.8	71094.5	62460	71477.4	65422.1	84979.8	73934.7	76536.8
A0A0D9RB29	MFS domain-containing protein	81728.8	83753.4	81885.9	95911.9	117123	127593	61831.1	42320.6	81451.7	37081.8	20362.2	68673.6
A0A0D9RB32	Non-specific protein-tyrosine kinase	53907.2	55405.5	58205.8	71601.1	56536.6	56875.3	52008.7	48276.2	44156.5	53486.8	63508.2	43740.1
A0A0D9RB33	Ig-like domain-containing protein	23180.3	21907.3	33470	20162.9	38624.2	22687	39257.8	13365.8	21762.4	14435.8	14329.9	Filtered
A0A0D9RB39	Daxx	Filtered	6556.8	6983.51	4033.55	5213.88	12643.9	5915.53	13101.5	8248.12	5110.37	6907.98	3338.72
A0A0D9RB41	Protein argonaute-2	33146.5	32636.8	38233.3	31319.9	40096.1	46189.1	36461.9	26425.6	30458.3	22654.9	22371	22333.4
A0A0D9RB42	Golgi membrane protein 2	116836	135312	128715	127923	139771	149280	116850	69080.1	84441.4	58523.8	57136.7	95968.9
A0A0D9RB43	Kinesin-like protein	16109.3	16332.3	13165.4	10602.3	9978.49	9712.91	10399	25642.6	14885.8	33748	30716.2	33214.2
A0A0D9RB44	CBFD_NFYB_HMF domain-containing protein	17266.1	21410.4	27389.2	19044.6	9454.33	21838.4	25001.1	20493.3	16536.8	22350.2	28632.8	26386.2
A0A0D9RB46	Tubulin beta chain	62691.1	74046	62696.5	42139.5	59375.9	50363.1	71158.4	64198.6	72904.7	242040	211216	103012
A0A0D9RB47	Prolactin regulatory element binding	127833	137148	135569	148960	144186	157900	150429	127665	106270	91271.7	102460	83232.8
A0A0D9RB56	MARVEL domain-containing protein	549645	436532	560925	449979	489356	512141	306430	259972	369775	525289	537203	416188
A0A0D9RB57	PHD finger protein 1	Filtered	8944.94	4455.48	6158.53	5468.87	Filtered	Filtered	25775.9	16466.9	Filtered	14224.9	29894.1
A0A0D9RB67	Uncharacterized protein	26510.5	30100.6	33246.6	25641.8	24195.4	22915.4	31619.5	59474.7	44734.6	22856.1	27549.5	45335.2
A0A0D9RB69	Uncharacterized protein	102443	100836	100074	119731	88434.6	125451	96326.5	106994	106895	113161	111508	89588.5
A0A0D9RB71	Uncharacterized protein	13364.5	10420.3	14225.5	9262.35	13106.5	11907.8	12125.6	9701.15	12783.7	8769.58	8982.22	7846.97
A0A0D9RB74	Beta-2-microglobulin	111280	128318	116782	65136.5	124050	89776.5	78776.1	56648.3	73304.3	105055	96861.6	141575
A0A0D9RB77	Glycerol-3-phosphate dehydrogenase [NAD(+)]	47769.3	48014.7	52686.2	39362	46079.8	39023.5	47558.2	50203.1	51320.3	35931.5	31801.3	25909
A0A0D9RB83	Oxysterol-binding protein	18903.7	5663.66	Filtered	12067.2	Filtered	Filtered	11544.9	12991.6	14516.1	Filtered	19918.1	14812.3
A0A0D9RB84	Uncharacterized protein	158126	167004	159382	138956	163405	116510	135470	153698	143383	262297	263270	183693
A0A0D9RB86	FERM domain-containing protein	7907.74	1557.65	3460.55	Filtered	4865	3878.03	Filtered	10210	6167.25	21074.4	26765.2	17026.5
A0A0D9RB91	Transcription initiation factor IIF subunit alpha	48198.9	45266.8	60295.5	41809.3	40245.7	40649.3	50302.5	45593.2	51473.5	19413.1	18951.7	25608.9
A0A0D9RB92	Dolichyl-diphosphooligosaccharide--protein glycotransferase	117712	102568	114875	122928	106878	106549	186023	130581	123406	92473.1	107230	78930.9
A0A0D9RB93	Non-specific serine/threonine protein kinase	34132.2	42347.9	31887.2	35409.2	42975.2	43685.8	40556.5	35084.9	38989.6	29230	20889.3	24604.3
A0A0D9RB97	Uncharacterized protein	136361	126845	119342	142157	124501	166483	119814	103011	104181	54847.2	69620.2	100040
A0A0D9RBA3	Podocalyxin	65180.4	64484.3	75758.9	52833.7	50597.6	63251.8	76738.9	55228.6	59454.3	34504.2	42620.6	35438.7
A0A0D9RBA5	WAPL domain-containing protein	32829.9	38503.7	40551.8	43739.7	46315.2	48949.2	53951.6	38915.6	42244	23224.3	16634	38626.5
A0A0D9RBA7	Uncharacterized protein	26965.9	29997.5	27124.3	28361.4	27231.2	34802.7	32786	25526.6	27664.6	20563.4	23897.8	22789
A0A0D9RBA8	TGF-beta receptor type-2	519933	467808	479116	492268	426835	516194	452237	499728	530751	582547	522161	547529
A0A0D9RBB5	Muskelin 1	48649.8	53106.7	43273	53685.9	58910.7	48417.7	54556	40903.8	49278.5	50719.1	38762.2	41508.1
A0A0D9RBC2	NIPSNAP domain-containing protein	76960.9	94066.6	68633.6	108563	66346.2	111572	113434	124194	124228	75643.8	45271.2	9334.39
A0A0D9RBC3	Mitochondrial nucleoid factor 1	Filtered	Filtered	206315	Filtered	Filtered	Filtered	Filtered	Filtered	Filtered	130258	213008	Filtered
A0A0D9RBC5	PAX3 and PAX7 binding protein 1	16249.7	16880.9	11450.4	16161	19217.2	13852.1	13691.9	Filtered	12993.4	2328.43	8570.71	9433.53
A0A0D9RBD3	Uncharacterized protein	22856.4	23295.4	18667.7	34307.3	19157.4	20792.1	16551.4	27917.5	21952.9	51964.3	52676.4	50577.1
A0A0D9RBD8	Nucleophosmin	224142	189489	216938	187276	215313	237266	213222	170530	197699	196875	270146	136102
A0A0D9RBE0	LEM domain nuclear envelope protein 2	61024.1	48893.9	60226.2	62237.7	70522.2	65104.7	72012.6	59207	59336.8	51622.5	48688	45002.2
A0A0D9RBE4	Aspartate carbamoyltransferase	114833	113094	111723	119390	118705	113821	121150	125816	113308	140292	128600	122957
A0A0D9RBE5	ATP-dependent Clp protease proteolytic subunit	60754	51649	65409.4	59560.6	65137.7	69016.1	64612.5	59900.3	67533.3	34528.1	45061.6	51234.9
A0A0D9RBF1	Coatomer subunit gamma	44063.1	35970.9	30135.5	34719.9	28894.6	38667.1	29378.5	33571.8	29887.3	39721.9	36985	33599.8
A0A0D9RBF6	3-oxoacyl-[acyl-carrier-protein] synthase, mitochondrial	9870.83	7135.05	10223.1	9765.15	10991.5	10003.2	13380.8	6960.02	12548.7	7139.47	4019.5	6927.29
A0A0D9RBF7	AHD domain-containing protein	27991.2	36626.8	29738.9	36127.3	41101.8	40473.4	30395.9	17758.7	26817.8	14415.1	13660.9	20237.7
A0A0D9RBF8	Methionine synthase	78086.8	85818.2	77757.8	70395.2	59931	82337.2	69678.4	55464.7	41449.2	54551.2	58190.4	49985.1
A0A0D9RBG0	RAC-PK-alpha	28477.5	34460.7	38230.9	36410.5	34115.3	33404	41316.5	25310.2	31584.6	25010.8	31797.2	33848.9
A0A0D9RBH1	N-glycanase 1	26976.1	14374.4	19485.6	19529.7	5939.94	11667	37091.9	27964.1	21118.3	9291.85	13881	9618.02
A0A0D9RBH6	Adenylosuccinate synthetase isozyme 1	26954.6	26310.4	25711.6	24516.4	27587.7	28022.7	26496.5	24555.8	25776.9	28522.2	23182.8	24483
A0A0D9RBI1	Protein TSSC4	54817.1	74112.3	62016.2	84628.4	71560	73684.9	54159.2	24759.3	35787.3	58199.8	60532.6	50453.5
A0A0D9RBI6	Uncharacterized protein	26937.3	28976	29459.1	29502.6	25530.3	33975.5	30293.1	25259	25330.9	29001.2	28595.7	21061.2
A0A0D9RBI7	DNA topoisomerase 2	65596.7	67780.6	69222.1	74956.4	68083.6	64679.1	77171.1	66627.1	70402.5	68879	70697	66358.2
A0A0D9RBI8	Tetraspanin	53897	71375.8	64825	21624.6	24108.8	21795.4	14673.2	18386.8	13626	51303.9	48502.4	51053.4
A0A0D9RBI9	HEAT repeat-containing protein 1	42917.3	46329.4	50034.4	43301.1	39800.6	36779.6	45267.3	44141.9	41611.6	56274.6	59264.8	56576.1
A0A0D9RBJ0	Glutamate dehydrogenase (NAD(P)(+))	104647	109023	106779	107744	132478	105198	144908	123005	121284	141159	129903	111019
A0A0D9RBJ9	Rhodanese domain-containing protein	9594.48	4755.75	9921.23	4993.52	3058.36	Filtered	Filtered	11178.5	6350.02	58579.1	52981.1	28143.9
A0A0D9RBK2	DUF1681 domain-containing protein	138180	123857	143813	142499	186269	162104	170047	116025	146689	78429.9	83456.8	113039
A0A0D9RBK8	General transcription factor IIIC subunit 2	183872	223702	203500	227833	154484	216153	150731	200032	151487	191298	222975	181430
A0A0D9RBL2	Probable E3 ubiquitin-protein ligase makorin-2	48800.3	45991.7	61072.3	32319.3	31270	47586.1	42212	25942	40251.3	40817.1	40152.3	39071.5
A0A0D9RBL4	MFS domain-containing protein	104703	119362	79574.1	84427	88363.6	74034.2	86855.2	83412.4	64002.2	59367.2	67346.1	71563.4
A0A0D9RBL8	AP complex subunit beta	190827	183011	179470	177437	179640	162882	176633	176302	164143	201050	209574	194473
A0A0D9RBM0	Ribosomal protein L15	554231	816183	840963	777826	654738	625853	736164	500646	710057	430853	452028	537179
A0A0D9RBM7	UBC core domain-containing protein	258667	261422	248989	230917	264877	235101	317756	238768	265574	210920	241482	239432
A0A0D9RBM9	tRNA-splicing endonuclease subunit Sen2	76302.1	104250	80566.1	105192	143188	110688	88505.4	62599.8	64275.4	67271.3	61985.2	59745.3
A0A0D9RBN4	High mobility group AT-hook protein 1	13015.3	50456.4	57434.5	91182.5	78080.8	243488	88734.2	559059	247767	14785.5	64819.1	20232.4
A0A0D9RBP8	Protein kinase C and casein kinase substrate in neurons protein 1	7249.2	6113.83	Filtered	3470.69	6337.73	Filtered	2556.67	10927.8	6834.16	20455.1	22176.2	16301.1
A0A0D9RBQ2	RanBD1 domain-containing protein	26049.1	23567.4	26276.6	17385.9	26647.9	23261.9	21002.9	18062.7	18940.6	21565.9	21578.4	13219.3
A0A0D9RBR0	Uncharacterized protein	102265	83469.1	70336.8	78860.2	66617.4	62516	51681.8	118733	83442.8	179828	128613	178450
A0A0D9RBR2	Complex I-B14.7	80088.5	74111.9	66117.6	82463	80821	81867.2	75394.1	96300.2	85173.3	80243.6	81693.9	95652.4
A0A0D9RBR7	Trifunctional purine biosynthetic protein adenosine-3	103510	109061	96020.5	79706.9	92667.1	75006.9	79386.6	106307	84671.4	138846	136613	126863
A0A0D9RBS5	EWS RNA binding protein 1	221469	178359	199729	205926	214752	140934	160630	59163.7	119830	189949	170334	159737
A0A0D9RBS6	SON DNA and RNA binding protein	79326.1	86524.6	73633.2	62160.5	62595.9	66213.6	58723.5	47701.8	54073.3	61284.6	63347.3	70344.8
A0A0D9RBS7	Citrate hydro-lyase	86214.5	74098.3	68728.6	86981.2	79131.4	80837.9	78470.4	76409.1	62680.8	54773.5	56692.3	72697.7
A0A0D9RBS8	U1 small nuclear ribonucleoprotein C	267146	267746	233492	318455	266192	280114	306448	262984	266559	218613	215627	202134
A0A0D9RBS9	Uncharacterized protein	3203891	3.19232e+06	3.40554e+06	3.25383e+06	3437870	4.36735e+06	3.39687e+06	3.08248e+06	3.30536e+06	2.02223e+06	1.84286e+06	2.68959e+06
A0A0D9RBT6	Uncharacterized protein	31998.6	27534	33808	23206.3	33308.5	42416.1	16540.9	34040	31703.5	44195.7	29467.1	32442
A0A0D9RBU2	N-myc downstream-regulated gene 1 protein	194664	235270	207810	195963	163951	166222	147755	143958	152273	498652	415986	279465
A0A0D9RBU7	tRNA-dihydrouridine(47) synthase [NAD(P)(+)]	24899.3	37455.3	28677.7	42988.3	30619	47522.1	33540.6	30790.1	31129.1	32732.6	27107.8	26687.6
A0A0D9RBV8	Alpha-galactosidase	60397.2	58560.2	54771.4	51821.3	56648.7	48123.4	39942.1	49214.3	47572.2	43857.7	41173.6	47114.5
A0A0D9RBW2	Sorting nexin-17	59623	53566	66452.3	25543.1	50171.5	44877.7	22006.6	17414.6	23479.2	63837.5	23432.4	25745.1
A0A0D9RBW3	Uncharacterized protein	2362.03	2364.61	2892.03	5991.88	Filtered	5467.43	Filtered	Filtered	4998.17	1826.38	3311.76	3099.52
A0A0D9RBW5;A0A0D9RRX3	RPL36A-HNRNPH2 readthrough;Uncharacterized protein	76514.8	35001.5	74464.2	90992.6	32265.1	58971	120491	78263.5	48817.4	101716	132622	37011.1
A0A0D9RBW7	Transmembrane protein 209	29599.1	29698.8	28186.3	30691.4	34676.5	46599.9	25379.5	27386.6	23569.9	25355.4	26184.2	25378.6
A0A0D9RBW8	Phosphatidate cytidylyltransferase, mitochondrial	125634	89289.6	103995	68706	41074.5	102595	126570	150974	90425.6	119524	86129.1	133823
A0A0D9RBX0	PPM-type phosphatase domain-containing protein	89299.2	86819.6	86818.5	93049.7	90979.3	85523.3	88961.2	72853.2	79014.2	82796.9	86969.9	76619.1
A0A0D9RBX9	Protein kinase domain-containing protein	82459.6	94461.4	84067.2	82659.6	104830	96558.4	43317.8	50936.3	48831.7	98437.5	101666	95668.6
A0A0D9RBY1	Mitochondrial import inner membrane translocase subunit	44972.5	75676.3	46680.5	28819.7	34344.2	17092.9	Filtered	47108.7	32105.8	118678	109535	67016.1
A0A0D9RBZ0	Ubiquitin-like modifier-activating enzyme ATG7	48227.7	45388.7	39023	37849.7	41083.8	37844.9	31769.7	38181.6	35001.6	33208.3	30080.8	38765.8
A0A0D9RBZ2	UBC core domain-containing protein	32603.8	27685.3	69110.9	53000.9	45196.7	Filtered	51865	44783.9	49969.5	123451	129008	82931.3
A0A0D9RBZ4	PHD finger protein 20-like protein 1	26341.3	29136.4	25417.5	30797	22383.5	27651.8	26407.4	22622.8	21757.8	14423.5	2604.94	11835.8
A0A0D9RBZ5	DnaJ heat shock protein family (Hsp40) member A1	100266	95051.1	99692.4	95995.6	88422.7	67119	107922	127859	107500	128325	142610	114982
A0A0D9RBZ6	Uncharacterized protein	36708.1	45179.2	40809.2	34630	48397.9	44528.7	40084.2	34660.7	43724.2	15558.4	20553.1	33973.9
A0A0D9RBZ8	Cathepsin D	341951	337744	333584	197750	317505	275506	107308	65381.4	86083.1	356935	327640	356232
A0A0D9RC06	PTS1-BP	16407.2	21793.7	20494.3	Filtered	953.853	18934.6	Filtered	13178.9	18729.8	17580.7	18674.1	18572.1
A0A0D9RC11	Uncharacterized protein	187107	150698	192432	166676	151925	142786	174700	150132	150252	156909	161611	125692
A0A0D9RC15	Lon protease homolog, mitochondrial	54908.9	56631.6	65239.4	53207.2	53929.4	57797.2	64703.7	57940.1	60028.5	70024.2	70341.2	63050.2
A0A0D9RC17	BAG family molecular chaperone regulator 1	20495.5	20876.5	20130.2	16514.1	14945.5	8016.75	15634.2	20148.8	21738.2	37322	40542.8	31920.8
A0A0D9RC21	Kinesin light chain	104332	105893	103713	118629	110244	96630.4	97823.2	82149	94811.9	100307	100051	88415.6
A0A0D9RC35	Rab-GAP TBC domain-containing protein	40441.7	56360.2	52367.6	55453.9	43170.5	55483.5	48744.5	66914.5	57426.2	54993.1	52885.9	40755.1
A0A0D9RC36	Uncharacterized protein	Filtered	49436.6	31432	Filtered	8203.09	17564	21015.1	18109.9	Filtered	28910.7	23218.3	22982.9
A0A0D9RC37	Ribulose-phosphate 3-epimerase	155683	146709	131910	146269	174178	125169	144484	135521	157714	140076	132967	153763
A0A0D9RC38	Uncharacterized protein	135205	128602	130305	109840	137223	92199.9	95502.8	115968	111450	114290	110626	114365
A0A0D9RC48	Deoxynucleoside triphosphate triphosphohydrolase SAMHD1	41688.1	60673.8	35207.2	65895.5	43601.9	69978.8	84045.8	54375.6	52496.2	40211.6	36208.2	36899.2
A0A0D9RC52	Uncharacterized protein	44014.8	34245	43253.3	28161.6	38660.9	32245.5	26093.5	29898.9	31931.2	43128.8	43009.8	27611.5
A0A0D9RC57	CUE domain-containing protein	120437	122618	106561	137920	161432	134012	91695.9	89110.8	96767.5	66928.4	62229.9	83934.2
A0A0D9RC61	Uncharacterized protein	100086	105936	103352	91826.4	105573	108892	87924.5	107547	91930.9	101748	107406	86884.1
A0A0D9RC66	Uncharacterized protein	134045	409302	347607	501257	416334	681126	335899	400331	363193	286714	249941	257554
A0A0D9RC70	Xpo1 domain-containing protein	31955.5	29340.2	21067.1	27776.3	29257.4	19696.3	19433.7	24510	21387	44190.4	39679.3	29593.9
A0A0D9RC75	Uncharacterized protein	6703.03	Filtered	Filtered	Filtered	1058.68	Filtered	Filtered	10866.2	8204.82	10983.2	5748.39	12144
A0A0D9RC77	V-type proton ATPase subunit F	129522	114121	183000	82376.2	59523.9	30576.9	28817.8	69654.7	45557.5	151111	170748	123167
A0A0D9RC78	Ribosomal protein	314022	333108	333876	250429	296357	233913	348056	362861	313590	517706	594157	397203
A0A0D9RC88	Raftlin, lipid raft linker 1	34922	42039.2	43582	43197.3	27310.9	38604.8	42464.5	34343.6	32715.9	31859.2	25494.3	24807.4
A0A0D9RC89	Uncharacterized protein	159411	145476	140023	135737	127905	115435	143717	138287	147292	204357	216117	179519
A0A0D9RC91	Tetratricopeptide repeat domain 28	3174.26	6367.36	3369.71	6937.88	8850.77	2705.29	3915.99	Filtered	Filtered	7390.07	11834.7	15637.8
A0A0D9RC93	Nucleolar protein 6	61583.3	112490	194881	Filtered	109033	Filtered	Filtered	144636	139862	176391	136549	189137
A0A0D9RC97	Phosphatidylinositol transfer protein beta	169207	173768	151927	187563	168278	195316	183884	165588	160339	97626.7	98936.2	131245
A0A0D9RC99	UBC core domain-containing protein	45950.5	45750.1	47249.4	59692.1	50337.9	70957.9	41818.3	34985.6	39351.3	41684.4	34827.7	44266.7
A0A0D9RCA0	Peptidylprolyl isomerase	136864	132784	130718	137567	153784	134556	111084	118468	122139	104731	108537	108876
A0A0D9RCA8	UBA domain-containing protein	31044	32727.5	28635.8	32909.9	26910.8	34180.5	30807.3	34091	33952.3	21359.2	37957.6	27949.4
A0A0D9RCB3	Uncharacterized protein	69687.1	65275.1	66819.6	62366.9	63684.2	60417	55174.6	84566.5	78159	100922	86520.1	106807
A0A0D9RCC1	Uncharacterized protein	84688.1	116823	87959.8	55850.8	33621.8	53507.5	24785	66790.4	73890.3	138273	125802	104940
A0A0D9RCC5	GATOR complex protein SEC13	126638	114746	171709	139414	135882	132875	192758	126804	126065	167115	209607	108070
A0A0D9RCC8	Protein kinase domain-containing protein	48089.7	43050.2	47116	27221.2	24538.4	22687.8	23371.2	46677.7	45549.8	93853.8	95403.4	57676.8
A0A0D9RCD1	Bis(5'-nucleosyl)-tetraphosphatase [asymmetrical]	42552.7	30277.8	43091.8	33241.8	40980.3	37243.4	32792.2	30758.6	32181.7	37565.8	27948.2	34677.3
A0A0D9RCD7	Oxidoreductase NAD binding domain containing 1	9232.2	11429.6	15259.7	Filtered	11680.8	Filtered	7314.86	Filtered	4838.24	74732	38732.3	46266.4
A0A0D9RCD9	AAR2 splicing factor homolog	94107.9	95387.6	88840.4	83848.5	99359	91688.7	73367.4	76719.2	85796.3	104883	85075.9	81634.7
A0A0D9RCE1	Isocitrate dehydrogenase [NADP]	113223	111101	121571	127312	131741	113217	122911	117412	122874	110325	105082	95397.6
A0A0D9RCE5	BAG cochaperone 5	28355.5	24880.6	32070.5	28268.4	25437.6	27137	24724.1	23648.2	23486.8	18830.8	12874.5	19493.3
A0A0D9RCE7	Erythrocyte membrane protein band 4.1 like 1	68827.8	72519.8	72272.6	84554.9	76565.6	79705.3	74257.7	71097.4	73486.6	58280.4	58155.9	53676.6
A0A0D9RCE8	Uncharacterized protein	18363.7	19188	20413.6	20910.9	9294.42	14081.9	18583.2	13579.8	12715.1	18082.6	18909.7	13046.9
A0A0D9RCF2	Calumenin	34337.7	29622.9	31094.7	21951	27240.9	14912.9	29478.9	31453.5	37840.8	56746.4	64172.9	46975.5
A0A0D9RCG8	Tubulin-folding cofactor E	52824.8	51635	56077.1	46367.9	48986.4	57380.8	54948.6	52852.3	48518.7	45983.8	44993.1	37639.7
A0A0D9RCG9;A0A0D9RTJ5	Uncharacterized protein;Non-specific serine/threonine protein kinase	253009	266569	244785	297997	254980	329168	239478	255676	235135	218327	194436	260905
A0A0D9RCH1	Uncharacterized protein	17563	14679.2	18112.4	22393.3	21249.4	17952.4	16296.6	16899.7	15944.1	18612.9	16420.1	25389.3
A0A0D9RCH9	Inosine-5'-monophosphate dehydrogenase	67348.4	50953.2	53866.8	73683.4	62235.6	36893.2	55548.5	90447.7	70102.7	12438.2	30429.1	53334.3
A0A0D9RCI1	Eukaryotic translation initiation factor 5	98151.5	101351	92154.3	98429.3	68731.3	77582.7	60399.7	69609.2	62255.8	156735	125260	100458
A0A0D9RCI5	Tuftelin-interacting protein 11	29095.5	28114	32438.9	30747.6	27902.3	22367.2	26740.5	29716.8	25893.2	27484.8	41612.7	20328.1
A0A0D9RCI7	IRF-2BP1_2 domain-containing protein	59733.6	61663.7	47996.1	53044.6	60341.5	50812	44015.2	50556.2	55960.2	58551.9	68130.4	49399
A0A0D9RCJ1	Uncharacterized protein	71881.2	72050.5	69264.2	78145.7	77791.3	86218.6	68507.8	66151.1	69790.1	40061.6	41457.4	47842.1
A0A0D9RCJ4	SpoU_methylase domain-containing protein	19748.6	21611.7	22194.3	19489.4	8339.98	22246.8	22985.4	20208.4	21483.8	17610.4	16424.5	16597.9
A0A0D9RCJ8	Uncharacterized protein	48888	49459.7	40198.5	50194.8	10700.2	5763.57	7329.08	36941.6	8077.07	39702.7	40837.8	38617.7
A0A0D9RCJ9	DUF1394 domain-containing protein	119076	121326	142629	132612	117603	144179	114623	116143	119466	105252	99131	111026
A0A0D9RCK1	Uncharacterized protein	97018.5	114361	94242.4	124952	101180	80029.7	64322.3	64757	74915.8	74270.1	88604.8	76009
A0A0D9RCK6	ANK_REP_REGION domain-containing protein	57542.7	78715.6	56723	59829.7	50916.2	50752.5	64809.5	49906.5	53787.2	44315.7	47578	43733.2
A0A0D9RCK8	Uncharacterized protein	Filtered	Filtered	24503	34937.8	21127.1	61415.9	30867.8	64231	49440.3	12904	23073.9	7331.27
A0A0D9RCL5	Protein Spindly	32072.1	7011.5	25425.7	30712.2	35995	26587.7	25136.2	22848.4	Filtered	20921.5	22195.7	23566.7
A0A0D9RCM1	Non-specific serine/threonine protein kinase	27680.4	24521.7	25272.5	24914.9	24374.4	23762	17262.5	23684.9	23782.2	23522.5	24651.9	25712.1
A0A0D9RCM4	FA complementation group D2	94538.4	101837	66755	93972.5	97165.4	96878.2	53266.9	65972.1	58385.7	76136.5	95420.7	94616.8
A0A0D9RCM7	Uncharacterized protein	55649.8	57555.9	60064.8	52321.1	70232.1	52669	61587.4	54366.5	61948.8	65198.6	60872.8	58825.2
A0A0D9RCM8	Uncharacterized protein	240043	216154	215244	246551	264787	189921	217397	352711	289806	310420	236800	275273
A0A0D9RCN8	Uncharacterized protein	172552	208977	165618	207979	216059	193691	156864	129984	142021	113432	97909	107420
A0A0D9RCP4	Prohibitin	71269.8	64851.6	75486	49720	41641.4	33697.4	56806.7	116821	68009	444953	287482	188979
A0A0D9RCP9	WASH complex subunit 5	41594.4	41578.3	34187.9	39604.5	35574.6	32138	38902.2	38190.9	33551.7	41609.1	42084.1	39951.2
A0A0D9RCQ2	REST corepressor 1	92852.4	94250	74495.8	92221.5	102198	91710.6	68340.2	88548.7	93432.1	Filtered	65377.5	70753.1
A0A0D9RCQ3	RAP domain-containing protein	140453	156064	176451	99457.1	144258	129720	75799.1	55723.1	72870.7	100008	109380	118568
A0A0D9RCQ6	GPN-loop GTPase	29439.2	33016.4	28842.2	25764.3	37685.4	21742.6	26426.1	30091.8	23600.2	24819.6	29499.2	32110.9
A0A0D9RCQ7	Galactose-1-phosphate uridylyltransferase	58751.6	95942.9	63777.3	45968.5	53560	Filtered	60512.2	59288.6	49964.9	81473.7	68285	59078.4
A0A0D9RCQ8	Protein C10	138673	164752	128667	142565	143186	170052	105449	90552.1	90930.1	130810	107585	105368
A0A0D9RCQ9	Squalene monooxygenase	57813.6	61769	63776.1	26785.4	13932.2	40582.2	46048.3	43595.8	Filtered	24322.6	35006.9	47892.6
A0A0D9RCR2	Uncharacterized protein	19235.4	23966.1	10127.1	18944	18934.1	13763.6	25515.3	23908.2	8406.1	45054.6	36210.9	26518.7
A0A0D9RCR4	Uncharacterized protein	55134.1	39591.6	27814.1	216550	118397	155370	315542	486060	360189	Filtered	Filtered	Filtered
A0A0D9RCR5	Arginine--tRNA ligase, cytoplasmic	118385	111154	124001	111545	127416	100355	115647	119525	129429	181810	163840	148522
A0A0D9RCS0	Calpain catalytic domain-containing protein	26307.6	31278.6	34492.1	26628.9	33474.9	23561	22844.7	22518.3	25114.4	33932.9	37081.1	29299
A0A0D9RCS4	Uncharacterized protein	6574.59	Filtered	Filtered	Filtered	Filtered	Filtered	Filtered	Filtered	Filtered	17884.9	21327	11930.8
A0A0D9RCS5	Complex I-B22	189988	191054	198964	228713	239398	224454	195964	187893	156742	104504	97892.8	137950
A0A0D9RCS6	Mitogen-activated protein kinase 14	41649.2	43553	45717.4	46795.6	42602	50006.1	51992.1	42153	51356.9	33157.2	31047.4	31731
A0A0D9RCS8	Staphylococcal nuclease domain-containing protein	165664	177054	169577	174299	176356	177713	152862	169062	164957	188650	177216	183348
A0A0D9RCS9	Uncharacterized protein	47184.6	51755.1	55419.5	42291.5	41210.4	40945.9	41697.7	45924.8	43066.5	69636.8	55455.7	55920.3
A0A0D9RCT5	2-phospho-D-glycerate hydro-lyase	7802124	6.5808e+06	7.30327e+06	6.06508e+06	7407100	6465542	7.73799e+06	6.15663e+06	5.54644e+06	10255833	9611971	8502689
A0A0D9RCU8	AAA domain-containing protein	33716	22855.4	37726.5	30710.2	38241.3	Filtered	36599.2	99797.1	86265.7	169807	132660	100689
A0A0D9RCV3	Triosephosphate isomerase	119822	105820	109404	92772	103256	67120.1	128929	123887	98381.6	345721	327456	238352
A0A0D9RCV7	ADP ribosylation factor 5	183845	154941	158096	184374	198653	205259	141273	131960	138054	95713.7	111101	125827
A0A0D9RCW2	Ubiquitin carboxyl-terminal hydrolase	161182	171119	168471	162341	164561	169580	153618	193398	166255	190374	188066	196367
A0A0D9RCW8	RNA binding motif protein 39	100569	98394.5	110272	101036	85715	80274	106825	87357.6	92630.7	130617	116728	109737
A0A0D9RCX2	WDFY family member 4	249486	234129	251498	111485	94520.5	107837	70048.1	142834	36774.2	13643.8	26657.5	76851.8
A0A0D9RCX3	Uncharacterized protein	40857.9	52882.6	41520.4	34651.5	51952.4	37786.7	21236	15359.7	18656.4	29073.6	19558.9	38955.6
A0A0D9RCY5	Procollagen-proline 3-dioxygenase	22969.4	24296.7	20760	34104.6	22410.3	35799	25399.5	17347.8	Filtered	Filtered	9723.68	14162.1
A0A0D9RCY6	Complex I-75kD	97084.4	97716.3	94855.7	99081.6	102697	91328	91284.6	114240	109390	123626	130648	114741
A0A0D9RCY8	Methionine adenosyltransferase 2 subunit beta	275447	267650	256031	311624	273911	346535	314515	264531	284147	177398	163688	203301
A0A0D9RCY9	WD_REPEATS_REGION domain-containing protein	74417.7	53485.4	73417.7	59278.8	55487	57918.6	60469.7	42767.8	53298.4	71589.8	70066	52803.3
A0A0D9RCZ2	BTP domain-containing protein	13034.4	8790.45	7168.84	Filtered	Filtered	Filtered	Filtered	5558.15	4751.21	13523.6	13171.9	8863.49
A0A0D9RCZ4	HATPase_c domain-containing protein	697194	576731	676957	433519	540555	490312	538317	655307	561798	772013	711019	522796
A0A0D9RD00	FHA domain-containing protein	16366.3	21704.5	26184.4	17815.5	15582.1	6091.1	13322.2	33300.6	22394.4	117896	111483	66544.6
A0A0D9RD03	15S Mg(2+)-ATPase p97 subunit	332059	325220	346154	343914	353692	347229	344357	298274	337346	302350	301080	298976
A0A0D9RD06	Ribokinase	74774.5	84105.8	97705.6	88349.6	103001	132453	118077	61347.6	83787.6	32391.4	32047	30981.9
A0A0D9RD10	Uncharacterized protein	58665.7	78548.5	59546	100386	39004.2	74158.9	78148.4	69391.2	79714.8	30966.6	35918.2	29281.9
A0A0D9RD11	BRCA1-A complex subunit BRE	49527.7	55754.3	35620.2	59431.7	56545.9	63781	37028.5	37198.1	38987.4	44234	38973.5	33245.9
A0A0D9RD14	Dynein cytoplasmic 1 heavy chain 1	113177	111703	107229	110329	111566	109485	108548	120520	112931	153563	159788	133960
A0A0D9RD23	Uncharacterized protein	177925	189372	183525	217674	241332	225075	201422	147658	180677	123398	107185	112842
A0A0D9RD24	Uncharacterized protein	20263.1	20618.7	21203.6	21989.4	19898.3	23352.1	17130.1	17054.7	17777.9	9642.71	8366.4	12145.7
A0A0D9RD29	Uncharacterized protein	145569	149166	140700	188023	275114	231951	186836	137135	178561	93827.4	115595	112541
A0A0D9RD30	Uncharacterized protein	47281.9	45456.3	41247.9	56995	57677.9	43477.8	44953.6	53465.3	46759.1	38247.1	34086.6	41324.8
A0A0D9RD31	Complex I subunit B13	92513.5	81412.7	120039	79125	31209.8	50147.8	87426.7	78159.2	94215	104837	110899	124509
A0A0D9RD33	Serine and arginine rich splicing factor 3	Filtered	30822.9	19982.9	Filtered	Filtered	Filtered	33460.9	Filtered	Filtered	254591	24681.1	Filtered
A0A0D9RD34	PHB domain-containing protein	709061	783291	657950	875654	698071	873349	636528	256718	569113	245950	355183	18574.7
A0A0D9RD36	Uncharacterized protein	16004.4	20142.3	26166.8	18855.7	15703.2	20467.2	16096.2	19580	17753.1	7084.21	12189.9	8343.41
A0A0D9RD37	Uncharacterized protein	7820.74	10917.6	10463.3	3849.73	8401.1	8375.23	Filtered	3218.2	4303.56	15470.4	13224.2	11145.3
A0A0D9RD40	Serine/threonine-protein phosphatase 2A 56 kDa regulatory subunit	32431	26103.8	44283.8	27639.6	22197.1	22942.5	19165.2	40812	21990.9	80626	62249.2	44461.8
A0A0D9RD41	Protein MGR2 homolog	16293.2	18205.5	23520.4	13445.7	11210.2	8161.07	5425.08	9298.25	7462.31	56899.6	81526.5	44626.7
A0A0D9RD46	CS domain-containing protein	128146	155310	156498	118947	85365.9	76673.7	143485	146404	125560	140385	127463	111362
A0A0D9RD54	Cysteine desulfurase, mitochondrial	120262	104814	78462.1	100896	86102.3	111537	89088.9	88890.7	96166.8	96930.8	85982.1	102307
A0A0D9RD55	Uncharacterized protein	25328.2	26455.3	28305.9	27185.3	31789.5	28288.8	22082.6	26207.2	22121	21225.8	24462.9	24428.7
A0A0D9RD61	Dihydroxyacetone phosphate acyltransferase	16937.6	23489.6	24456.8	30089.7	38373.5	28440.9	34258.9	32871.8	26615.3	38740	43696	22888.4
A0A0D9RD66	C2 domain-containing protein	30533.7	34075.3	49749.6	31418.1	39092.6	26168.1	27716.5	37120.2	33594.8	71232.3	69139.8	49609.8
A0A0D9RD68	Uncharacterized protein	93106.2	127794	68284.6	51260.8	65832.4	31094.2	58936.3	88513.3	57570.1	212686	198135	148261
A0A0D9RD74	Pyr_redox_2 domain-containing protein	161782	150650	141068	177829	182267	152278	198129	180813	190917	159676	151110	158278
A0A0D9RD76	ER membrane protein complex subunit 3	60980	60543.2	71783.9	55107.9	59715.8	51689.7	62693	126692	86446.6	96585.6	90975	114036
A0A0D9RD80	Uncharacterized protein	Filtered	Filtered	Filtered	Filtered	Filtered	Filtered	Filtered	Filtered	Filtered	46099.9	38214	9867.09
A0A0D9RD81	Cytochrome P450 family 20 subfamily A member 1	70980.3	71912	71904.9	72111.4	72632.4	81825.5	88032.8	73170.9	74473.4	53367.6	56531.8	69970.1
A0A0D9RD85	T1-TrpRS	130892	150486	151101	145081	156606	161997	135854	130287	140545	144368	128231	135840
A0A0D9RD91	PCI domain-containing protein	52240.9	58914.7	55218.3	52599.9	55556.3	42717.5	51677.4	57003.8	61328.8	64896.5	51688.9	61965
A0A0D9RD97	FLYWCH_N domain-containing protein	113093	105913	104413	115476	115892	138911	95689.6	75432.9	83537.3	84286.9	90890.4	88814.8
A0A0D9RD98	Protein disulfide-isomerase	59072.4	36425.5	41611.8	38536.5	51586.9	49116	54776.1	40084.1	49303.1	77230.5	85507.1	72151.8
A0A0D9RD99	Peptidyl-prolyl cis-trans isomerase	855392	870151	807288	817966	962320	874144	806681	904212	966456	749697	678903	784849
A0A0D9RDA3;A0A0D9SC39	Uncharacterized protein	26754.1	26994.2	31317.6	29840	39053.3	30017.5	17571.6	8819.94	13103.8	19985.7	15744.2	9324.14
A0A0D9RDA4	RRM domain-containing protein	47970.5	53037	54109.9	50566.7	59633.8	71691.1	53420.8	61041.8	52101.5	57135.7	48536.6	51070.6
A0A0D9RDA6	Uncharacterized protein	8005.69	8552.48	6816.13	8133.65	8844.87	6079.17	4866.54	6635.16	5275.34	Filtered	8545.95	7600.8
A0A0D9RDA8	CTD domain-containing protein	59559.1	60252.2	62558.7	59838.4	48793.8	56074.8	62264.3	67828.4	66771.7	62503.3	73219.2	65706.5
A0A0D9RDB1	Myelin expression factor 2	121981	120142	109679	158393	74745.7	177183	100221	90526.2	125405	100836	112483	86478.4
A0A0D9RDB5;A0A0D9SCZ5	Ubiquitin-like domain-containing protein	515634	404589	540734	342526	348970	219077	267204	464585	353723	943872	1.17068e+06	907847
A0A0D9RDB9	YY1 transcription factor	901750	873659	791526	916875	1.06237e+06	1.06397e+06	465008	588675	695307	204417	239785	315661
A0A0D9RDC9	Tetraspanin	22762	21169.4	21402.3	16902.9	19567.4	Filtered	12698.7	28214.8	23023.3	36981.7	35068.1	45693.4
A0A0D9RDD0	Ribosome biogenesis protein WDR12	121229	116370	98927	108568	126010	113572	119816	105630	121195	122022	120300	124763
A0A0D9RDE3	EMAP like 1	22205.8	24661.3	22076.4	19427.2	28257.9	22489.8	25257.7	19290.2	14927.3	2057.55	3884.74	18880.4
A0A0D9RDE8	Uncharacterized protein	115501	107208	106123	118139	133222	129090	132462	146033	140048	104131	102576	99559.6
A0A0D9RDE9	TPR_REGION domain-containing protein	173156	145392	182901	162412	151003	190599	147531	141076	172503	158716	162477	123648
A0A0D9RDF2	Tetratricopeptide repeat domain 13	33769.3	30726.2	32742.9	43625.7	34813.3	41758.8	40136	46213	39783.7	28146	35020.3	29590.6
A0A0D9RDF4	GINS complex subunit 1	74608.9	71805.8	58252.6	65729.9	74942.1	61909.9	71018.7	60789.2	55469.1	60263.8	68779.6	68203
A0A0D9RDG2	[Histone H3]-trimethyl-L-lysine(9) demethylase	92867.6	88908.2	106133	86953.1	105041	86918.3	105592	64716.1	83600.4	108882	113623	94008.4
A0A0D9RDG4	RING-type E3 ubiquitin transferase	32269.2	32861.8	33307.3	22249.7	23044.1	27832.8	13714.5	25081.9	14379.3	31391.1	31464.7	33808.4
A0A0D9RDH2	DNA helicase	76182.3	73340.6	74819.4	66252.9	75210.5	71087.7	62253.9	56878.5	60590.8	78487.3	81075.5	78325.4
A0A0D9RDH4	Uncharacterized protein	83501.4	80931.3	89063.3	70556.7	55923.5	78919.9	85828.6	84475.3	88651.9	73162.7	91770.3	90769.3
A0A0D9RDH6	Rab-GAP TBC domain-containing protein	Filtered	1058.09	Filtered	Filtered	Filtered	Filtered	Filtered	Filtered	1311.83	16608.1	8326.28	6175.14
A0A0D9RDH8	Uncharacterized protein	51110.6	48670.7	58408.6	43323.2	47796.3	38574.7	45964.1	62576.2	55343.9	99087.4	81687	72276.1
A0A0D9RDI1	SAM_MT_RSMB_NOP domain-containing protein	133455	137754	140996	137315	134586	139899	128754	149748	138117	168108	156163	137378
A0A0D9RDI6	Eukaryotic translation initiation factor 6	151373	178493	169767	143506	121747	104921	127482	193821	133638	437360	462907	325657
A0A0D9RDI7	KOW domain-containing protein	109604	123394	136066	74701.4	127565	36404.2	100488	109891	72501	1.46777e+06	1.38814e+06	384842
A0A0D9RDJ1	Transket_pyr domain-containing protein	58428.9	53576.3	56452	42624	39541.5	53029.8	43161.9	46674.5	41613.1	94557.1	80487.3	66665
A0A0D9RDJ3	Perilipin	105192	95814.9	93967	115354	107161	97185.6	109078	111722	107801	110249	107590	89362.1
A0A0D9RDJ9	Uncharacterized protein	138564	167043	154952	163517	121558	176526	130218	131187	139858	79016.1	68498.9	94876.4
A0A0D9RDK0	Non-specific serine/threonine protein kinase	42318.6	47668.1	38136.9	50068.4	45286.2	39430.6	42243.2	43095.8	38933.2	39762.9	40837	34801.7
A0A0D9RDK2	Protein kinase domain-containing protein	83098.7	94833.5	81945.1	69467.7	75753.2	69320.8	104946	110484	86278.3	131225	139016	148206
A0A0D9RDK6;Q5KR48	Uncharacterized protein;Tropomyosin beta chain	113421	107735	133223	60755.1	75704.3	60793.4	76559.5	166719	106517	883763	693736	170625
A0A0D9RDK9	Protein-histidine N-methyltransferase	59676	56577.6	53099.1	66236.1	52559.7	60561.5	66241.9	58609.7	67800.8	40216.3	31197.4	34542.7
A0A0D9RDL0	PseudoU_synth_2 domain-containing protein	61700.8	62752.1	44727.7	66963	74916.7	34621.7	27549.4	80360.2	44499.1	55037.3	53350.5	55117.6
A0A0D9RDL2	Nuclear proteasome inhibitor UBLCP1	100826	108041	100664	111550	103457	103833	113534	92365.6	102817	73721.5	71338.7	84940.9
A0A0D9RDL3	Uncharacterized protein	61000.6	68842.4	64882.6	56620.8	57277.3	64722.7	Filtered	66896.4	68300.3	68553.6	73333.5	72344.3
A0A0D9RDL5	Calcium-transporting ATPase	25163.6	26965.2	23386.3	18154.5	19348.2	16607.5	15484.4	23540.7	16418.6	33860	33095.9	33194.5
A0A0D9RDM2	Receptor protein serine/threonine kinase	27191.4	21226.9	Filtered	14139.8	28028.2	21711.6	10095.7	Filtered	Filtered	22816.6	16726	25638.4
A0A0D9RDM5	Deoxyuridine 5'-triphosphate nucleotidohydrolase	146866	150896	131191	158892	117702	127461	126611	120621	110266	127096	142924	103485
A0A0D9RDN1	Cap methyltransferase 1	10337.4	11161.1	11044.3	8703.96	14138.6	10074.1	6897.04	10987.5	7593.16	10459.1	8654.28	16413.3
A0A0D9RDN2	NOP58 ribonucleoprotein	117818	128768	155165	99950.5	104415	137077	130154	157215	156308	211952	213596	204524
A0A0D9RDN3	Protein kinase domain-containing protein	130688	126202	107963	128565	94101	107513	118829	111864	87172.2	93803	100987	89851
A0A0D9RDN5	Mitochondrial import inner membrane translocase subunit TIM23	101637	124118	105949	60806.4	80272.6	69481	39540.1	39343.5	43384.4	121480	83828.8	114108
A0A0D9RDN9	AP-2 complex subunit alpha	47344.1	42565.2	37060.2	39152.4	45056.4	43760.3	47379.4	46455.1	45322.7	47237	45488.7	45647.3
A0A0D9RDP3	Nudix hydrolase domain-containing protein	61872.7	Filtered	74748.8	33255.8	70604.9	36469.1	59277.6	36839.9	51376.7	68057	54638.1	45295.2
A0A0D9RDP4	Rab proteins geranylgeranyltransferase component A	31629.2	36376.1	38777.7	44685.5	25461.4	50230.2	31995.7	31155.6	31518.2	41699	33251.7	35731
A0A0D9RDP7	Formylglycinamide ribonucleotide amidotransferase	93022.4	96637.8	87107.7	96473.2	90439.5	90720.6	77643.4	84409	79977.8	97268.7	81637.5	83454.7
A0A0D9RDP8	Glyco_18 domain-containing protein	Filtered	Filtered	Filtered	Filtered	Filtered	Filtered	Filtered	Filtered	Filtered	22137.8	Filtered	Filtered
A0A0D9RDP9	Poly(A) polymerase	39019.2	51812.1	52955.2	62694.2	58137	71438.7	78972.5	71894.3	62679.2	47161.6	63020.5	46071.6
A0A0D9RDQ0	Uncharacterized protein	101263	94310.6	85805.2	93586.8	87268.1	83477	78448.4	95199.7	82679.3	64890.2	79114.2	97199.3
A0A0D9RDR3	Protein N-terminal glutamine amidohydrolase	43307.6	39402.2	35371.6	39398.8	39731.8	46149.4	37514.7	23462.9	24520.3	38477.5	36777	22864.6
A0A0D9RDR4	Glyceraldehyde-3-phosphate dehydrogenase	225248	241952	102419	192671	282293	91781	170677	232951	228515	1.13319e+06	755830	291733
A0A0D9RDR7	Tetraspanin	54940.5	56353.4	62723	Filtered	Filtered	Filtered	Filtered	Filtered	Filtered	121991	118507	89360.9
A0A0D9RDS1	ATPase family AAA domain containing 2	54089.7	61053.2	61727	30670.2	43230.2	37972.6	26296.1	24260.7	26580.6	60568.4	54853.7	58907.5
A0A0D9RDS4	Uncharacterized protein	79878.1	79372.9	83502	72818.2	76326.7	64263.6	75926.7	80886.5	76648.7	115150	108305	96833.1
A0A0D9RDS6	PWWP domain-containing protein	108785	100364	113388	109682	117297	119056	95050.3	78662.3	86822.6	77535.6	68139.5	78673.8
A0A0D9RDS8	ENTH domain-containing protein	31501	35393.6	32423.5	26426	42099.9	19583.3	15416.5	45514.6	37915.1	82274.7	77314.2	75629.2
A0A0D9RDT3	Condensin complex subunit 1	72836.8	74749.2	71096.3	71385.5	73884.1	71558.2	70409	71818.9	68422.5	80336.1	81216.5	71627.5
A0A0D9RDT5	UBX domain-containing protein	Filtered	30719.1	21968.9	Filtered	Filtered	Filtered	Filtered	Filtered	Filtered	789.876	4288.47	8886.81
A0A0D9RDT9	60S acidic ribosomal protein P2	1.64094e+06	1.53585e+06	1.60657e+06	1.43847e+06	1.87808e+06	1413371	1.40247e+06	1.38651e+06	1.40597e+06	1.38989e+06	1.378e+06	1.43017e+06
A0A0D9RDU4	J domain-containing protein	44987.8	47715.4	41111.6	52101	44581	46795.3	46139	48967.1	47676.9	40724.8	38621.4	40600.2
A0A0D9RDU6	Chromatin assembly factor 1 subunit A	50148.3	56925.7	53883.9	64897.5	51878.2	84912.2	39410.5	54725.7	52417.4	49365.3	49546.5	50426.7
A0A0D9RDU7	39S ribosomal protein L51, mitochondrial	Filtered	Filtered	Filtered	Filtered	Filtered	Filtered	Filtered	3664.98	Filtered	31993.1	26535.6	10173.6
A0A0D9RDV4	SH3 domain containing GRB2 like 1, endophilin A2	100309	101798	95574.4	102875	102969	91352.9	84982.8	88406.6	83894.6	146867	141757	118703
A0A0D9RDV7	Actin-related protein 2/3 complex subunit 4	337500	366482	372571	295102	270246	193501	251221	326060	292906	545125	487364	423341
A0A0D9RDV8	Component of oligomeric Golgi complex 2	53429.2	59221.1	53518.9	64989.5	55272.7	82345.9	62696.5	53218.9	53154.3	33704.5	36323.5	42464.4
A0A0D9RDW0	Acyl-CoA dehydrogenase family member 11	129304	116064	126702	121322	138905	148277	136816	127682	139967	114656	141211	142368
A0A0D9RDW3	ADA3 homolog	27596.2	35868.3	33928.6	32348.5	Filtered	26995.1	21796.9	30748.7	35500.5	27276.2	25039.5	26513.6
A0A0D9RDX4	Lysine ketoglutarate reductase	26590.6	26044.8	29991.4	Filtered	31536.5	11950	21974.1	20314.1	18826.3	10540	13263.8	24785.7
A0A0D9RDX8	UFM1-activating enzyme	46344.8	47786.4	41268.1	21315.7	28176.7	23358.1	27116.5	45861.5	41565	78838.4	72354.3	56358.6
A0A0D9RDX9	Polypeptide N-acetylgalactosaminyltransferase	76409.4	68120.1	66767.8	63811.5	60210	50487.1	61362	57920	59512.3	128911	133253	92214.9
A0A0D9RDY2	Peptidylprolyl isomerase	59032.4	53608.3	53804.7	44168.5	48320.5	34443.3	40235.8	43706.7	44952.5	102875	108401	83561.7
A0A0D9RDY8	Uncharacterized protein	Filtered	7605.45	Filtered	Filtered	Filtered	3070.08	7064.95	Filtered	2322.87	6966.74	8059.02	Filtered
A0A0D9RDZ4	Lactoylglutathione lyase	170201	178017	174957	174618	159194	184297	124741	143975	158804	193582	144262	169255
A0A0D9RDZ9	SH3 domain-binding glutamic acid-rich-like protein	414319	276377	322403	278248	302228	279077	352136	287530	264684	279023	304683	283628
A0A0D9RE00	Uncharacterized protein	84753.9	72406	71859.7	72864.8	85005.2	90407.2	87199.2	98656.4	84626.9	61609.9	56306.7	60836.4
A0A0D9RE03	NSFL1 cofactor p47	35278.5	38187.5	35398.9	36907	31677.1	35666	25387.4	35940.7	34040.1	46557.8	40948.9	32776.7
A0A0D9RE10	Protein FAM3C	62099.1	48924.5	34466.6	37012.6	51980.9	35735	35975.8	35608.1	32635.2	77468.5	77313.1	50610.5
A0A0D9RE16	Zinc fingers and homeoboxes 1	13621.6	13658.6	12524.3	16119.6	13458	12066.8	12431.1	11892.8	9922.31	21831.6	12960.9	6373.32
A0A0D9RE22	Ras-related protein Rab-4	105563	91920.7	109139	180675	155965	209044	214455	108817	166320	63446.8	73111	69548
A0A0D9RE23	Glutaredoxin domain-containing protein	57638.4	55095	69935.1	62039.2	58778.1	58627	60070.6	53982.2	53240.1	49758.8	48156.6	43314.4
A0A0D9RE26	Cytospin-A	18652.4	20317.8	17678.3	21146.4	18184.3	20389.7	17735.5	20739	18183.8	18795.7	24878.1	19330.9
A0A0D9RE27	Serine/threonine-protein phosphatase	85423	98220.3	104499	49245.5	74483.2	41820.6	77056.6	126223	97063.3	288425	295091	164140
A0A0D9RE31	COP9 signalosome complex subunit 2	127849	165581	109001	76253.2	95000.4	105293	93949.2	57133.2	77104.7	45919.6	73189.3	68006.6
A0A0D9RE34	tRNA (adenine(58)-N(1))-methyltransferase	27776.8	30763.9	24260.4	27260.7	20974.5	28400.7	22548.8	21466.4	27799.2	13002.7	12745.2	20419.8
A0A0D9RE37	Uncharacterized protein	46569.7	49322.1	30854.1	51581.1	40057.8	39113.2	52195.1	43561.8	62168.1	65263.9	62486.9	41625.4
A0A0D9RE38	Uncharacterized protein	79110.7	67816.1	77453.4	58925.4	73183.4	57292.7	90672.6	66188.7	70983	96407.8	90134.5	74694.9
A0A0D9RE46	WD repeat domain 43	83270.7	96528.5	81966.4	82242.6	96275.3	88944.4	74398.8	63080.3	64873.7	70217.8	63436.3	73529.8
A0A0D9RE47	Cytoplasmic FMR1-interacting protein	27638.3	23038.3	27430.3	16821.1	30996.7	15308.6	17759.8	20676.1	12842.9	49657.1	46797.6	26329.7
A0A0D9RE50	Uncharacterized protein	5038.17	7795.75	6804.56	6230.4	3211.22	9949.46	14355.2	7936.46	9854.18	7849.14	8225.6	6397.9
A0A0D9RE54	Uncharacterized protein	1.25406e+06	1.66078e+06	2.06552e+06	2316599	2.64314e+06	2719640	2.25524e+06	1.77073e+06	2138132	1848137	1.12603e+06	1.81868e+06
A0A0D9RE55	Uncharacterized protein	155716	166226	159524	214496	65104.1	55148.3	187598	136030	108470	31542.3	91909.4	58098.7
A0A0D9RE57	Derlin	307137	301240	210857	262572	202502	236289	278413	561354	445059	297943	268809	613174
A0A0D9RE60	CAP-ZIP_m domain-containing protein	54586.7	51576.8	51791.2	69812.6	55070.1	52055	54639.4	57385.4	57498.8	62802.4	63074.5	62918
A0A0D9RE62	Uncharacterized protein	55941.7	54503.2	45306.3	38217.5	34441.3	39171.2	39406	34735.8	30448	59294.9	58366.6	62300.1
A0A0D9RE65	SCP domain-containing protein	42419	47073.9	46552.1	40436	48226	48330.2	54289.9	42771.8	49022	44044.1	43414.5	48708.3
A0A0D9RE68	Transaldolase	147499	145767	158686	133580	143648	109416	167199	161837	143961	285391	266526	217914
A0A0D9RE71	Endoribonuclease Dicer	34431.4	32885.4	30516.5	33132.3	36539	39370.8	32823.5	32583.3	28987	23794.2	25887.7	28420.8
A0A0D9RE73	Clathrin light chain	506939	429510	525273	431499	488978	316785	387575	459057	469325	695352	601800	583548
A0A0D9RE76	Ankyrin repeat domain 24	100711	113232	102936	79112.8	124576	105163	132562	82690.6	100483	95981	84821.2	103424
A0A0D9RE78	Uncharacterized protein	54632.8	52174.4	46950.6	47397.7	67669.7	60612.9	51132.4	49584.4	54549.2	49290.3	54877.6	42557.5
A0A0D9RE81	EPS8 like 2	13878.7	13289.3	16626.9	12557.5	9922.89	14420.9	13365.5	16940	15197.1	15680.4	16220.3	15236.4
A0A0D9RE82	Glucosamine (UDP-N-acetyl)-2-epimerase/N-acetylmannosamine kinase	55933.9	62315.5	60585.6	54402.6	66994.5	62679.7	60995.9	48025	47954.1	49834.7	46705.4	50977.1
A0A0D9RE84	Small nuclear ribonucleoprotein Sm D3	187330	276411	175291	244325	260500	271060	121197	230662	192246	452928	435825	192315
A0A0D9RE85	Signal recognition particle receptor subunit beta	196898	148343	181422	162633	185502	183709	176730	224645	182941	324286	280368	267872
A0A0D9RE86;A0A0D9RKE7	Sperm-associated antigen 7	29236.7	29697.3	30996.3	26348.7	29581.6	29311.3	15064.7	21037.6	17075.4	22634.3	21776.7	22043.1
A0A0D9RE88	Aurora kinase	68008.8	72861.6	64146.8	43635.2	45643.3	36430.3	40498.5	32523.6	34431.7	56819.7	58158.3	61005.5
A0A0D9RE92	Uncharacterized protein	328308	361974	312282	375147	422291	369858	263805	268073	309274	265621	224680	295536
A0A0D9REA3	Uncharacterized protein	58565.3	40664.4	51950.1	52890.6	55200.8	60958.9	45452.4	34583.6	61570.2	41021.3	49225.4	57294.4
A0A0D9REB3	Uncharacterized protein	407846	403902	381406	495856	501021	403357	454270	411790	399621	379607	364972	390395
A0A0D9REB6	Uncharacterized protein	306239	337769	249807	313082	339435	287439	325003	351500	237834	200237	183333	235087
A0A0D9REC3	Uncharacterized protein	61260.1	101350	103192	92939.3	100480	61199.6	33116	46675.5	59543.7	18978.1	24736	38141.7
A0A0D9REC9	Phosphoglycerate kinase	256167	228003	225044	218125	257008	246946	273568	275385	248713	683536	609200	422507
A0A0D9RED0	Tetraspanin	108977	93722.2	105053	103834	101228	100521	74856.1	45029.9	40059	19036.7	24199.2	28864.5
A0A0D9RED2	THUMP domain-containing protein	26533.9	22865.1	26613.8	18352.9	21972.1	17102.7	20068	25376.3	24633	21663.4	15949.9	22135.4
A0A0D9RED4	39S ribosomal protein L22, mitochondrial	597791	645893	608327	611889	802374	711212	547836	564034	554668	399545	315278	523564
A0A0D9RED5	Uncharacterized protein	Filtered	40497.8	41734.5	49184.1	54970.5	Filtered	53301	59985.5	26068.9	98569.9	82410.7	89703.3
A0A0D9REE3	Aldedh domain-containing protein	139889	120317	136211	117668	113374	110623	111692	106775	122608	149461	104911	122425
A0A0D9REE8	WD_REPEATS_REGION domain-containing protein	79055.3	93207.7	81708.8	90098.2	93870.6	96946.3	86196.3	83897	80963.9	83807.3	83256.9	85121.9
A0A0D9REE9	Calcium load-activated calcium channel	Filtered	13610.7	Filtered	13199.2	15621.7	4564.34	Filtered	12888.7	Filtered	123151	121900	35757.5
A0A0D9REF2	Protein kinase domain-containing protein	167418	163680	170889	185978	192232	175606	148087	157367	155898	121640	126457	128611
A0A0D9REF3	Uridine-cytidine kinase	145398	131503	128875	120774	64306	107631	95013.4	82987.3	69894.1	142600	133272	119074
A0A0D9REF5	Uncharacterized protein	82273.6	84779.8	85707.6	87465.5	70270.8	75123.7	76985.1	88806.7	88629.1	99943	97142.6	93664.2
A0A0D9REF8	Uncharacterized protein	92785.7	44788.7	Filtered	51608.4	Filtered	Filtered	Filtered	56443.6	51536.8	32194.4	60269.6	42403.3
A0A0D9REG0	Dolichyl-diphosphooligosaccharide--protein glycosyltransferase subunit MAGT1	204814	168458	215102	244831	262558	303358	421725	155865	209778	26335.3	36563.4	38053.3
A0A0D9REG1	Poly(A)-specific ribonuclease	515784	108126	345092	372685	175755	339290	468390	336339	192669	138902	164269	289915
A0A0D9REG3	Uncharacterized protein	33075.7	33161.7	40684.8	38661.8	36824	44594.3	15633.9	42045.7	28300.3	37707.8	32150.8	24267.9
A0A0D9REG4	Uncharacterized protein	32932.4	21250.6	33021.6	26912.6	43887.4	57995	24550	29974.4	36133.2	57741.7	44587.8	32612.8
A0A0D9REG8	RING-type E3 ubiquitin transferase RAD18	15759.2	20529.1	16401.3	18508.5	13443.5	19692	17170.5	18401.2	18058.3	17164.7	16551.8	19313.1
A0A0D9REH9	ATP-dependent helicase ATRX	6944.48	5484.6	8698.73	6512.88	8108.08	9470.88	6366.87	2856.67	Filtered	3509.55	3602.91	3551.36
A0A0D9REI2	La ribonucleoprotein 1, translational regulator	102875	93734.1	101033	100735	103825	113655	117345	43032.5	88089.6	66878.8	59958.8	60773.8
A0A0D9REI7	U6 snRNA-associated Sm-like protein LSm8	604241	574824	576051	653774	863860	821020	525504	439429	515839	548776	385834	270150
A0A0D9REI8	Complex I-B12	Filtered	NaN	Filtered	Filtered	Filtered	Filtered	Filtered	Filtered	Filtered	74926	62935.9	69355.7
A0A0D9REJ1	Ribosomal RNA-processing protein 40	40176.1	40037.7	35965.9	39519.5	49337.9	42412.4	41311.4	38604.9	41207.1	32116.3	33841.4	33548.2
A0A0D9REK7	Polysacc_synt_4 domain-containing protein	41075.7	40893.1	48044	43543.2	46255.8	41866.6	51731.8	29919.1	43901.9	32633.9	39765.3	45877.2
A0A0D9REL5	Origin recognition complex subunit 2	74369.1	69220.4	74058.2	76788.9	86499.1	92685.9	67948.5	54762.9	53208.5	46457.7	47747.6	44289.8
A0A0D9REL7	Uncharacterized protein	60793.8	52317.1	61631.2	52441.2	21803.6	68613.5	72427.1	73168.9	96471.5	67163.8	87362.9	82000.8
A0A0D9REL8	DDB1- and CUL4-associated factor 10	Filtered	4106.67	5387.94	2332.61	Filtered	Filtered	Filtered	5340.54	3834.28	7595.29	10822.9	8575.05
A0A0D9REM0	Small nuclear ribonucleoprotein-associated protein	122130	141102	142717	149321	166327	142080	126671	118730	103927	163640	153368	74100.2
A0A0D9REM2	NIF3-like protein 1	45070.9	48021.5	27566.2	39327.3	36118.5	25582.3	32499.4	42133.7	38853.2	59468.5	54306.2	56131.6
A0A0D9REN3	Peptidyl-prolyl cis-trans isomerase	147414	158983	182304	134122	154946	158321	143025	112301	127765	104999	94731.9	94839.9
A0A0D9REP0	Uncharacterized protein	197984	242287	219144	228329	251296	254388	184686	208632	225387	186537	168453	217473
A0A0D9REP7	Tr-type G domain-containing protein	295750	305218	324669	283167	320630	268142	276821	282490	287057	436244	428641	399332
A0A0D9REQ4	Mediator complex subunit 30	81449.8	94484.2	94401.3	109435	92859.7	91337.8	92797.6	100011	86190.2	87995.7	81936.7	101531
A0A0D9REQ5	Protein kinase domain-containing protein	65488.5	59951	48226.5	35943	Filtered	53521.6	46491.7	52034.7	49921	40554.8	35210.4	51262.6
A0A0D9REQ6	Uncharacterized protein	75632.7	65425.4	47855.8	63289.1	57778.7	63450.4	77283.7	79784.8	83698.1	74491.9	99810.1	72788.9
A0A0D9REQ7	Propionyl-CoA carboxylase subunit beta	73660.6	72292	75923.8	61551.8	63408.9	61492.4	40588	57708.2	55153.8	97118.4	98465.3	84798.2
A0A0D9REQ8	G protein beta subunit-like	13596.2	16565.4	16505.3	18717.5	18044.4	16730.4	15269.3	14928.6	17782.6	22351.7	21151.9	16575.6
A0A0D9RER4;A0A0D9SD89	HMA domain-containing protein	188318	192514	188831	202046	201976	158275	181908	164527	168765	186313	206133	161803
A0A0D9RES0;A0A0D9RNP1	ADP ribosylation factor like GTPase 8B;Uncharacterized protein	29695	31992.5	38877.3	13429.8	Filtered	13910.2	17572.4	26794.3	21179.6	98289.8	134564	38374
A0A0D9RES5	SCD domain-containing protein	31093.7	41929.8	31482.4	28396.6	45678	35957.6	29369.8	36804.2	36462.7	32790.3	26199	26115.9
A0A0D9RET0	Uncharacterized protein	9596.28	Filtered	Filtered	Filtered	Filtered	Filtered	Filtered	4582.31	Filtered	2923.2	Filtered	11056.4
A0A0D9RET1	ATP binding cassette subfamily B member 7	99929.6	109306	105507	107463	105942	147628	103235	100020	112950	59828.6	59331.1	80539.6
A0A0D9RET3	F-actin-capping protein subunit alpha	87638	84959.2	80898.1	81208.3	67153.9	72771.8	83843.3	84038.4	84670.2	115077	115438	108798
A0A0D9RET5	Uncharacterized protein	47440.9	62932.4	57732.3	48826.6	58040.9	53536.7	56891.1	38719.9	50935.7	44930.9	30427.9	47137
A0A0D9REU0	NOP56 ribonucleoprotein	117038	134087	144278	143683	113052	144456	110078	123060	134776	131997	114125	111145
A0A0D9REU2	Uncharacterized protein	4704.1	7318.87	5180.52	8516.64	4124.59	1504.31	5848.44	Filtered	6906.43	3521.44	4667.81	3242.49
A0A0D9REU3	HGF/SF receptor	50084.5	49267	42554.6	49127.2	43088.6	56360.7	33699.1	25180.4	28156.7	24831.6	31023.2	35618.6
A0A0D9REU4	Cytoplasmic protein	4505.03	Filtered	Filtered	2715.4	Filtered	Filtered	Filtered	6021.42	Filtered	50249.9	35371.9	7052.02
A0A0D9REV2	MIF4G domain-containing protein	64045.8	83137.1	72974.6	71864.8	73656.5	58519.7	75067.8	58499	58623.3	57786.1	68485.9	56563.9
A0A0D9REV4	Uncharacterized protein	53021.4	45969.4	49870.5	42347.7	53881.7	45667.9	36533.5	44927	48963.6	74569.4	64278.2	53203.1
A0A0D9REV5	SERPIN domain-containing protein	16706.1	20883.9	18052.2	7595.14	7084.54	6391.63	Filtered	665.388	3933.68	36930.7	35345.7	33339.7
A0A0D9REV9	Uncharacterized protein	48387.5	77415.4	73307	59487.5	66657.6	98207.2	130945	123920	106757	140809	105657	114113
A0A0D9REW2	Testin	64582.3	71925.9	58910.5	50265.9	52416.5	68584	58732.1	74884.2	77647.3	65929.1	48409.2	79580.8
A0A0D9REX7	Uncharacterized protein	NaN	43014.2	37461.6	31941.6	26609.4	Filtered	38916.6	59373.1	52688.4	Filtered	43623.7	41507.8
A0A0D9REX8	Ig-like domain-containing protein	52729.1	60882.2	49754.4	39623.3	59737.2	47811.8	31663.9	20242.6	21284.7	40172.5	43436.9	39015.6
A0A0D9REY3	LRRcap domain-containing protein	148519	145919	196912	133962	117661	106538	81772.6	170740	183366	154127	141665	296268
A0A0D9REY7	W2 domain-containing protein	151523	144622	174614	167841	176769	153429	150843	156295	153051	197468	176549	162106
A0A0D9REZ3	DBR1 domain-containing protein	50437.7	45158.9	36338.7	58685	57873.6	65830.2	48749.5	43893.4	47666.6	37201	35526	33811.5
A0A0D9REZ5	FGE-sulfatase domain-containing protein	Filtered	Filtered	Filtered	Filtered	Filtered	Filtered	Filtered	Filtered	Filtered	44694.4	34913.6	8456
A0A0D9REZ6	Glutathione transferase	204693	208921	205598	258821	220318	213035	218786	194385	227101	223213	275688	226645
A0A0D9RF00	Ubiquitin carboxyl-terminal hydrolase	28771.1	31072.4	29649	27155.4	30733.1	25282.3	24411.4	28271.4	24907.8	29294.3	31046.9	30572.4
A0A0D9RF01	Uncharacterized protein	55274.4	121212	102997	53761.3	118367	110011	36387	37168.1	31916.8	65857.9	50088.1	71251.5
A0A0D9RF02	Isocitrate dehydrogenase [NAD] subunit, mitochondrial	66515.6	66390.4	63796.7	66783.6	66360	57954.4	74189.4	68867.9	60056.6	56088.6	69525.9	50991.9
A0A0D9RF09	RNA helicase	97670.8	110880	108165	83212.8	101912	101337	67564.5	96394.1	85852.6	97083.3	84475.8	98898.9
A0A0D9RF11	Ubiquitinyl hydrolase 1	110125	166479	217225	161044	97045.3	188139	237625	170741	143523	142170	162619	148018
A0A0D9RF13	AFP-like domain-containing protein	140525	143889	156700	131669	112941	127813	131388	171029	119559	130549	150056	128356
A0A0D9RF15	Uncharacterized protein	16191.6	11930.7	8330.98	12249.5	11485.1	12205.4	8008.31	17356.9	13064.2	22489.9	18100.8	28749.1
A0A0D9RF22	Armadillo repeat-containing protein 8	95805	103086	92891.7	98964.1	98881.1	93926	88476.7	88860	100231	85482.9	110794	91276.4
A0A0D9RF24	Annexin	70205.4	69272.4	76838.4	56244.4	62029.6	55971.4	77079.4	125151	95506.4	206719	200021	141533
A0A0D9RF27	NmrA domain-containing protein	96218.1	93793.1	89181.3	102762	106106	110519	111947	74597	80587.2	76397.2	85067	74502.4
A0A0D9RF48	Uncharacterized protein	128521	184869	280152	239824	231855	130584	287330	88251.7	135537	1745898	960184	127240
A0A0D9RF58	Uncharacterized protein	14147.4	10540.7	14209	12526.6	9527.99	10045.7	5509.09	6947.95	8476.5	14254.2	13453.6	12426.4
A0A0D9RF60	Uncharacterized protein	12971.6	13310.2	13231.1	12222.2	12000.4	9629.21	10743.2	13892.3	7994.54	13740.4	18858.8	9517.33
A0A0D9RF66	Ribonuclease inhibitor	303179	278908	314913	280839	291458	298715	311130	288669	310386	316268	318396	301895
A0A0D9RF67	Rap-GAP domain-containing protein	27710.8	31507	33748.4	31090.1	40656.3	36698.7	28786.4	32113	30389.8	17248.9	11887.8	30958.6
A0A0D9RF68	Uncharacterized protein	9253.77	10326.9	10516.7	12220.2	10067.4	11299.7	9330.53	8261.47	11600.2	7777.47	8551.28	5812.64
A0A0D9RF70	Uncharacterized protein	3650.36	7927.64	7120.4	Filtered	3837.19	6801.69	7694.57	1646.3	3284.71	Filtered	1033.82	4734.54
A0A0D9RF73	L-serine-phosphatidylethanolamine phosphatidyltransferase	94577.1	90701.4	79112.5	114971	105034	97361.6	73036.2	77899	77010.1	55400.9	47084.2	61646.8
A0A0D9RF78	TIP41-like protein	25847.6	17864.7	31349.1	15624.4	19251.2	19335.8	27417.6	14303.8	23332.6	24650.5	20860.7	12649.6
A0A0D9RF83	Uncharacterized protein	93145.3	57300.6	64550.7	72710.6	52033.1	82348.6	70958.1	43477.4	70815.6	20177.2	17086.7	28544.5
A0A0D9RF94	Sodium/potassium-transporting ATPase subunit beta	120996	106134	137733	97780.3	102456	62546.7	79761.5	91394.8	95503.5	182046	144890	113592
A0A0D9RFA4	Alpha-1,3/1,6-mannosyltransferase ALG2	265301	303773	285682	281405	446951	329755	363539	296784	297087	256278	235770	270818
A0A0D9RFA7	Protein transport protein Sec61 subunit beta	351888	433452	493331	330193	362882	341121	273506	603745	434492	311719	396936	201373
A0A0D9RFB4	5'-3' exoribonuclease	77685.2	96211.9	103290	87474.4	85981.9	92066	77618.1	136196	102333	127008	128791	93363.4
A0A0D9RFB6	Bms1-type G domain-containing protein	80498.4	50150.2	59215.5	48077.3	42039.1	44082.5	47177	67523.2	51653	52719	51157.2	34701
A0A0D9RFB8	t-SNARE coiled-coil homology domain-containing protein	11105.7	21407.8	19751.5	18020	22609.7	20518.4	18815.9	24396.7	23550.4	17291.8	5507.2	15572.4
A0A0D9RFC1	RING-type E3 ubiquitin transferase	23726.1	26629.6	28619.5	35227	38878.3	39697.7	40223.8	35978.2	37455.6	19274.9	21969.3	14346.8
A0A0D9RFC4	Uncharacterized protein	5342.72	7500.33	7062.84	6883.31	7443.41	9465.54	Filtered	Filtered	7036.06	1316.42	4853.03	Filtered
A0A0D9RFC8	Thioredoxin domain-containing protein	161438	167133	159599	166302	174886	175772	152124	131860	162045	131125	120930	130819
A0A0D9RFD9	Uncharacterized protein	101181	105189	108167	103208	113211	32392.5	109858	60623	87481.4	37298.9	56967.6	40371.7
A0A0D9RFE3	DNA helicase	11574.5	12519.6	14591.7	9089.82	11108.9	14780.9	8407.51	6259.53	8467.12	7060.47	7897.42	8789.9
A0A0D9RFE6	Uncharacterized protein	29721.2	34977.2	22179.6	20710.5	14705.6	18239.3	21444.1	17723.3	15766.9	42161.7	29042.6	39862
A0A0D9RFE7	Phosphatidylinositol-4,5-bisphosphate 3-kinase	58839.7	53216.6	46124.7	68290.9	64050.5	66364.8	72064.4	47759.2	44736	67280.7	34318.5	46453.2
A0A0D9RFE8	PlsC domain-containing protein	227574	297812	65552.9	262261	36827.7	95519.3	87405.5	113952	32745.3	46325.7	85248.2	39630.9
A0A0D9RFF1	ANK_REP_REGION domain-containing protein	73226400	95820040	81856472	62804508	66027764	53702524	65219124	108895320	97497568	131041440	133164176	104075528
A0A0D9RFF5	TP53 induced glycolysis regulatory phosphatase	166750	215758	210924	143459	221109	171567	198565	208935	192345	316955	266358	276844
A0A0D9RFF7	40S ribosomal protein S4	276207	282384	284304	270298	279401	284405	282496	271415	240678	319515	319351	274487
A0A0D9RFG1	Sm domain-containing protein	Filtered	14253.9	10203.2	49835.5	55029.6	61181.9	46094.4	40547.9	45207.4	24950.8	22817.3	10336.7
A0A0D9RFG6	Uncharacterized protein	154858	181072	191227	141808	149140	135164	128153	125665	137525	119037	107797	132724
A0A0D9RFG7	AP-4 complex subunit epsilon	33342.2	33637.1	36951.8	38325.7	32484.6	40435.2	36726.2	29911	31640.3	21924.4	18461.7	27700.7
A0A0D9RFH4	Testis expressed 10	48310.8	51029.9	41828.2	42393.1	60236.3	66166.2	44372.5	43539.9	35347.9	45235.5	47385.7	57253.1
A0A0D9RFH5	COPI coat complex subunit beta 2	103039	99564.2	89495.8	85217.2	101590	118965	92390.2	106588	97929	136561	123574	122240
A0A0D9RFH6	Sulfhydryl oxidase	26397	23540.5	29015.3	39083.8	34765.3	31843.3	22868.2	30588	29806.8	23266.7	28223.7	22704.1
A0A0D9RFI6	Retinol binding protein 1	48160.3	34699.7	51543.7	28844.7	27638.2	25707.4	38729.1	87942.8	68595.5	120300	117397	87590.5
A0A0D9RFJ5	Deoxyhypusine hydroxylase	74259.5	72817.9	59824.4	67131.4	71822.7	61699.8	67794.9	57498.4	55004.3	62051.4	52917.1	57678
A0A0D9RFJ8	ERCC excision repair 6 like, spindle assembly checkpoint helicase	79274.3	89789.4	89606.6	96018.7	84258.6	103913	101274	94198.3	84917	69381.2	74953.7	80166.4
A0A0D9RFK8	26S proteasome non-ATPase regulatory subunit 13	92404.8	74161.3	90304.7	65464.5	69739.9	40898.7	60843	115813	87325.7	344372	315067	219615
A0A0D9RFK9	Macro domain-containing protein	117379	120969	125775	167186	162891	150758	148577	133180	125391	91127.7	98803.6	106344
A0A0D9RFL0	Nuclear transcription factor Y subunit alpha	12399.7	11163.3	10717.5	13780	Filtered	16644.5	6982.06	9359.4	5125.92	12206.1	9969.84	3250.58
A0A0D9RFL1	Nuclear factor 1	59824.9	53327.4	53079.1	66336.8	65930.5	70358.9	60600.8	74670.9	65302.8	42495.7	42834.2	63855.7
A0A0D9RFL2	39S ribosomal protein L50, mitochondrial	46773.6	81464	55421.4	71559.4	91328.3	101121	60283.7	52576.2	60325	23570.6	16559.9	20811.2
A0A0D9RFL8	WD_REPEATS_REGION domain-containing protein	32879	35947.4	31618.3	29630.2	31552.3	27205.6	38998.9	33781	32328.6	46879.9	38967.3	37472.7
A0A0D9RFM5	Uncharacterized protein	26312.5	23823.7	17581.5	22217.4	28329.4	26597.8	21780.8	14453.9	18698.2	15053.7	17413.4	9221.75
A0A0D9RFM7	40S ribosomal protein S2	274475	278175	280399	207776	279001	193164	232377	242704	213730	472851	440820	322382
A0A0D9RFM8	RING-type domain-containing protein	51953.6	38920.3	42420.8	29988.2	33120.3	33354.4	25455.6	22303.8	23484.8	39225.4	37818.6	25902.8
A0A0D9RFM9	UBR-type domain-containing protein	Filtered	Filtered	Filtered	Filtered	Filtered	Filtered	Filtered	Filtered	Filtered	26314.8	10593.1	6296.32
A0A0D9RFP0	Inositol 1,3,4-trisphosphate 5/6-kinase	30958.7	32225.6	29569.8	27193.9	22070	27926.8	34302.5	25047.4	21962.9	25999	27141.4	29118.2
A0A0D9RFP2	Nicalin	55591.4	58917.7	54640	56631	50806.8	62429.8	60194.7	44216.8	58469.7	45814.8	62970.2	49457.6
A0A0D9RFP4	E3 ubiquitin protein ligase	25269.2	31700.3	31359.8	26689.6	18705	19484.4	17124	21234	21497.7	22888.6	27215.1	26060.3
A0A0D9RFP6	O-GlcNAc transferase subunit p110	27081.5	27108.7	28645.5	31262.4	20082.1	42531.1	16361.4	30495.4	24572.4	64224.7	50273.6	35789.5
A0A0D9RFP7	Complex I-PDSW	263556	281046	252407	259604	276691	299290	223089	226452	199083	230806	221797	231211
A0A0D9RFQ6	G protein subunit alpha 11	Filtered	18937.2	15960.5	14337.5	37289.4	Filtered	16847.9	29832.1	10854.7	177189	137498	82520.2
A0A0D9RFQ7	Golgin subfamily A member 5	21244	32515.2	33902.5	36154.4	27923.2	37892.4	29355.1	31340.2	20928.2	20869.2	21846.9	18467.8
A0A0D9RFQ9	Sodium/potassium-transporting ATPase subunit beta	81374.2	96428.9	74171.7	59763.8	76637.4	57165.2	79504.1	56622.1	60935.4	58543.2	70579.6	67527.7
A0A0D9RFS4	Uncharacterized protein	272057	263361	262266	238946	224307	295830	211418	252685	227324	378246	351967	304737
A0A0D9RFT3	5'-3' exoribonuclease 1	25832.2	24897.3	29089.2	30854.7	25982.8	31802.8	28482.6	29614.6	28846	20025.6	18140	23745.4
A0A0D9RFT6	Structural maintenance of chromosomes protein	118392	121838	118209	112912	110933	117167	108323	112583	126465	110584	105338	102251
A0A0D9RFU3	Non-specific serine/threonine protein kinase	28381.5	28553.8	17415.7	16424.3	9696.51	18926.9	14663.8	17869	15866	16269.3	19706.1	23489.3
A0A0D9RFU4	Uncharacterized protein	32238.5	21962.6	21086.5	14070.1	28377.1	20793.9	33040.1	25523.8	29547.6	40244.1	41300.7	37266.9
A0A0D9RFU8	Lactamase_B domain-containing protein	54283.5	45221.8	58124.3	46137.1	74180.5	54688.9	53086.8	55696.3	61943.3	33136	40219.7	46639.3
A0A0D9RFV1	SWI/SNF-related matrix-associated actin-dependent regulator of chromatin subfamily B member 1	63113	Filtered	89128.6	Filtered	10740.6	Filtered	78316	29833.5	53642.2	73842.1	91434.8	51211.7
A0A0D9RFV8	WD_REPEATS_REGION domain-containing protein	7455.75	4244.29	2938.85	Filtered	4162.93	4497.47	Filtered	4353.72	5946.91	7571.69	8542.6	5653.19
A0A0D9RFW0	Uncharacterized protein	80481.9	85565.1	84255.1	75420.2	71852	66364.4	83455	99105.3	87090.9	121873	127564	113540
A0A0D9RFW2	Uncharacterized protein	56244.3	62221.8	58925.3	53654.7	54427.7	72418.5	58490.7	46520	57260.3	53008.7	35320	58087.2
A0A0D9RFW4	Mediator of RNA polymerase II transcription subunit 20	12421.4	10690.4	15562.3	Filtered	10380.5	1268.15	Filtered	Filtered	Filtered	60508.2	60399.4	27092
A0A0D9RFW7	Cleavage and polyadenylation specificity factor subunit 2	43321.4	93537.5	44845	73788.7	48675.1	46261.5	26567	40766.3	38466.4	48096.6	59292.9	51101.5
A0A0D9RFW8	Peptidylprolyl isomerase	167354	197574	180840	177894	172791	190282	215432	155990	184707	206096	172337	162005
A0A0D9RFX2	Complex I-MNLL	13763.2	18344.3	15576.7	9541.35	17840.3	10779.8	11082.3	18315	16607.1	23237.4	21874.7	30522.6
A0A0D9RFX3	Uncharacterized protein	43442.9	48686.4	39362.2	37131.2	48272.5	30539.6	28774.9	31773.9	28263.3	64455	54001.3	28947.8
A0A0D9RFX6	Protein Ric-8A	15826.1	18804.3	16767.5	12802.9	8661.69	14604.6	23354.5	14784.6	15836.6	14776.2	17713.4	13924.7
A0A0D9RFY0	Dihydrolipoyl dehydrogenase	428769	508928	461873	580679	483679	491704	513142	457682	482326	413958	414247	423555
A0A0D9RFY3	Solute carrier family 44 member 1	Filtered	15868.5	32947.5	12597.2	17767.4	Filtered	Filtered	Filtered	25496.9	27435.2	24020.5	27160.2
A0A0D9RFY4	TBP-associated factor 8	38710.8	47921.2	51072.5	50819.9	52526.3	63982	46095	32434	40298.7	16237.3	15575.5	22460.2
A0A0D9RFY6	Ubiquitinyl hydrolase 1	156271	169386	139136	144334	134866	170426	154804	166537	136495	107094	98002.6	114138
A0A0D9RFZ0	Uncharacterized protein	37076.2	41101.6	37613.7	45634.8	43088.6	26155.4	35334	37416.8	33695.7	64691	58795.4	38475
A0A0D9RFZ2	Thyroid hormone receptor interactor 11	140582	154569	151351	146271	186338	178614	182524	73019.1	136212	96821	88419.2	120095
A0A0D9RFZ9	Uncharacterized protein	34402.3	31275.9	31624.1	29756.1	24398.8	21566.6	35286.7	24158.9	29765.9	31542.7	33261	35399
A0A0D9RG02	Uncharacterized protein	73910.8	63681.5	64342.2	60232.3	49364.5	49766.8	64710.7	76623	63902.7	84794.9	80179.2	80585.8
A0A0D9RG03	Uncharacterized protein	35068.9	29628.3	29222.1	37606.7	41487.9	28499	47630.6	43090.9	55638.3	14532	28339.5	32368.9
A0A0D9RG10	RNA polymerase-associated protein LEO1	1554.74	Filtered	Filtered	Filtered	Filtered	Filtered	Filtered	Filtered	Filtered	28871.1	28479.5	5772.05
A0A0D9RG17	PIP49_C domain-containing protein	38022.6	29513.8	33065.7	34394.8	40079.2	38763.3	33840.8	30368.7	32136.8	27429.2	27609.8	24114.2
A0A0D9RG26	Uncharacterized protein	Filtered	9943.41	4546.7	Filtered	Filtered	Filtered	Filtered	Filtered	Filtered	11740.7	9731.5	2284.82
A0A0D9RG27	SMK-1 domain-containing protein	57813.1	44490.6	37059.3	45369.7	18463.2	52089.4	39464.2	54353.3	29376.9	70900.9	62619.5	27551.4
A0A0D9RG28	Non-POU domain containing octamer binding	50328	41481.8	62376.8	49310.5	62637.6	52451.7	45688	61913.2	61416.1	79908.2	79683.8	54045.2
A0A0D9RG29	B-cell receptor-associated protein	Filtered	Filtered	Filtered	Filtered	Filtered	Filtered	Filtered	Filtered	Filtered	12848.4	10137.2	5291.24
A0A0D9RG30	Procollagen-lysine 5-dioxygenase	88120.4	76075.8	91560.9	72182.1	78572.6	67962.9	79166.3	86304.8	87122.4	101939	124239	101249
A0A0D9RG33	Cytosolic Fe-S cluster assembly factor NUBP2	219420	262357	209968	339254	458906	425121	241080	242755	283994	183102	136952	158404
A0A0D9RG34	RRM domain-containing protein	307003	294898	302524	267343	327515	294613	257549	413754	351179	372280	319540	408448
A0A0D9RG37	CULLIN_2 domain-containing protein	19186.7	25756.3	25574.3	32975.1	22074.6	31333.4	26214.2	23242.3	26307.8	24540.3	23293.2	20046
A0A0D9RG49	Uncharacterized protein	56787.1	65917.4	63388.1	60423.9	48275.8	80426.9	69025.7	61222	62210.4	60401.2	63847	51466.5
A0A0D9RG50	Uncharacterized protein	36325.7	35583.5	29134	32289.2	47925.7	36089.6	31383.5	30930.6	28321.6	26809	29795.3	25664.4
A0A0D9RG61	Uncharacterized protein	Filtered	8360.5	7698.28	Filtered	Filtered	Filtered	Filtered	Filtered	Filtered	46246	30842.2	8419.26
[truncated: 2,771 more rows]
